# Supplementary material for: (E)-N′-(4-Nitro­benzyl­idene)-2-(8-quinol­yloxy)acetohydrazide methanol solvate
Source: Acta Crystallogr Sect E Struct Rep Online. 2009 May 7;65(Pt 6):o1212. doi: 10.1107/S1600536809015992 (PMC2969732; doi:10.1107/S1600536809015992)
Supplement: Supplementary file 1 [file e-65-o1212-sup1.cif]

##############################################################################
###                                                                        ###
###        Electronic paper (Acta Crystallographica Section E)             ###
###                                                                        ###
##############################################################################
#                                                                            #
# This CIF contains the data in a paper accepted for publication in Acta     #
# Crystallographica Section E. It conforms to the requirements of Notes      #
# for Authors for Section E, and has been peer reviewed under the auspices   #
# of the IUCr Commission on Journals.                                        #
#                                                                            #
# Full details of the Crystallographic Information File format               #
# are given in the paper "The Crystallographic Information File (CIF):       #
# a New Standard Archive File for Crystallography" by S. R. Hall, F. H.      #
# Allen and I. D. Brown [Acta Cryst. (1991), A47, 655-685].                  #
#                                                                            #
# The current version of the core CIF dictionary is obtainable from          #
# ftp://ftp.iucr.org/pub/cif_core.dic. The current version number is 2.4.    #
#                                                                            #
# Software is freely available for graphical display of the structure(s) in  #
# this CIF.  For information consult the CIF home page http://www.iucr.org/  #
# cif/home.html                                                              #
#                                                                            #
# This file may be used for bona fide research purposes within the           #
# scientific community so long as proper attribution is given to the journal # 
# article from which it was obtained.                                        #
#                                                                            #
##############################################################################
                                             
data_global
_audit_creation_method     'form.cif (version 2.0)'
_journal_data_validation_number     ?
_journal_date_recd_electronic     2009-04-01
_journal_date_accepted     2009-04-28
_journal_name_full     'Acta Crystallographica, Section E'
_journal_year     2009
_journal_volume     65
_journal_issue      5
_journal_page_first     o1212
_journal_page_last     o1212
_journal_paper_category     QO
_journal_coeditor_code     BI2363
_publ_contact_author_name     'Dr. Chun-Yan Ren'
_publ_contact_author_address
; College of Chemistry and Pharmacy,
Qingdao Agricultural University, Shandong 266109,
People's Republic of China
;
_publ_contact_author_email     furbear01@163.com
_publ_contact_author_fax     '+86 532 86080442'
_publ_contact_author_phone     '+86 532 86080213'
_publ_section_title
;
(<i>E</i>)-<i>N</i>'-(4-Nitrobenzylidene)-2-(8-quinolyloxy)acetohydrazide
methanol solvate
;
loop_
    _publ_author_name
    _publ_author_footnote
    _publ_author_address
    'Chun-Yan Ren' .
;
College of Chemistry and Pharmacy
Qingdao Agricultural University
Shandong 266109
People's Republic of China
;
data_I
_chemical_name_systematic
;
(<i>E</i>)-<i>N</i>'-(4-Nitrobenzylidene)-2-(8-quinolyloxy)acetohydrazide
methanol solvate
;
_chemical_name_common     ?
_chemical_formula_moiety     'C18 H14 N4 O4, C H4 O'
_chemical_formula_sum     'C19 H18 N4 O5'
_chemical_formula_iupac     'C18 H14 N4 O4, C H4 O'
_chemical_formula_weight     382.37
_chemical_melting_point     ?
_symmetry_cell_setting     monoclinic
_symmetry_space_group_name_H-M     'P 21/c'
_symmetry_space_group_name_Hall     '-P 2ybc'
loop_
    _symmetry_equiv_pos_as_xyz
    'x, y, z'
    '-x, y+1/2, -z+1/2'
    '-x, -y, -z'
    'x, -y-1/2, z-1/2'
_cell_length_a     11.345(10)
_cell_length_b     11.559(11)
_cell_length_c     16.234(12)
_cell_angle_alpha     90.00
_cell_angle_beta     120.06(5)
_cell_angle_gamma     90.00
_cell_volume     1843(3)
_cell_formula_units_Z     4
_cell_measurement_reflns_used     1871
_cell_measurement_theta_min     2.28
_cell_measurement_theta_max     22.76
_cell_measurement_temperature     295
_exptl_crystal_description     block
_exptl_crystal_colour     colorless
_exptl_crystal_size_max     0.20
_exptl_crystal_size_mid     0.18
_exptl_crystal_size_min     0.16
_exptl_crystal_density_diffrn     1.378
_exptl_crystal_density_meas     ?
_exptl_crystal_density_method     'not measured'
_exptl_crystal_F_000     800
_exptl_absorpt_coefficient_mu     0.102
_exptl_absorpt_correction_type     multi-scan
_exptl_absorpt_process_details     '(SADABS; Sheldrick, 1996)'
_exptl_absorpt_correction_T_min     0.9799
_exptl_absorpt_correction_T_max     0.9838
_exptl_special_details
;
;
_diffrn_ambient_temperature     295
_diffrn_radiation_type     MoK\a
_diffrn_radiation_wavelength     0.71073
_diffrn_radiation_source     'fine-focus sealed tube'
_diffrn_radiation_monochromator     graphite
_diffrn_measurement_device_type     'Bruker SMART CCD'
_diffrn_measurement_method     '\f and \w'
_diffrn_reflns_number     9196
_diffrn_reflns_av_R_equivalents     0.0504
_diffrn_reflns_av_sigmaI/netI     0.0591
_diffrn_reflns_theta_min     2.07
_diffrn_reflns_theta_max     25.05
_diffrn_reflns_theta_full     25.05
_diffrn_measured_fraction_theta_max     0.998
_diffrn_measured_fraction_theta_full     0.998
_diffrn_reflns_limit_h_min     -13
_diffrn_reflns_limit_h_max     10
_diffrn_reflns_limit_k_min     -12
_diffrn_reflns_limit_k_max     13
_diffrn_reflns_limit_l_min     -17
_diffrn_reflns_limit_l_max     19
_diffrn_standards_number     0
_diffrn_standards_interval_count     .
_diffrn_standards_interval_time     .
_diffrn_standards_decay_%     ?
_refine_special_details
;
Refinement of <i>F</i>^2^ against ALL reflections. The weighted <i>R</i>-factor
<i>wR</i> and goodness of fit <i>S</i> are based on <i>F</i>^2^, conventional
<i>R</i>-factors <i>R</i> are based on <i>F</i>, with <i>F</i> set to zero for
negative <i>F</i>^2^. The threshold expression of <i>F</i>^2^ >
\s(<i>F</i>^2^) is used only for calculating <i>R</i>-factors(gt) <i>etc</i>.
and is not relevant to the choice of reflections for refinement.
<i>R</i>-factors based on <i>F</i>^2^ are statistically about twice as large
as those based on <i>F</i>, and <i>R</i>- factors based on ALL data will be
even larger.
;
_reflns_number_total     3258
_reflns_number_gt     1872
_reflns_threshold_expression     I>2\s(I)
_refine_ls_structure_factor_coef     Fsqd
_refine_ls_matrix_type     full
_refine_ls_R_factor_all     0.0964
_refine_ls_R_factor_gt     0.0561
_refine_ls_wR_factor_gt     0.1629
_refine_ls_wR_factor_ref     0.1952
_refine_ls_goodness_of_fit_ref     1.000
_refine_ls_restrained_S_all     1.000
_refine_ls_number_reflns     3258
_refine_ls_number_parameters     255
_refine_ls_number_restraints     0
_refine_ls_hydrogen_treatment     constr
_refine_ls_weighting_scheme     calc
_refine_ls_weighting_details
         'calc w=1/[\s^2^(Fo^2^)+(0.1106P)^2^+0.0143P] where P=(Fo^2^+2Fc^2^)/3'
_atom_sites_solution_hydrogens     geom
_atom_sites_solution_primary     direct
_atom_sites_solution_secondary     difmap
_refine_ls_shift/su_max     0.000
_refine_ls_shift/su_mean     0.000
_refine_diff_density_max     0.206
_refine_diff_density_min     -0.260
_refine_ls_extinction_method     none
_refine_ls_extinction_coef     ?
loop_
    _atom_type_symbol
    _atom_type_description
    _atom_type_scat_dispersion_real
    _atom_type_scat_dispersion_imag
    _atom_type_scat_source
    'C' 'C' 0.0033 0.0016
                         'International Tables Vol C Tables 4.2.6.8 and 6.1.1.4'
    'H' 'H' 0.0000 0.0000
                         'International Tables Vol C Tables 4.2.6.8 and 6.1.1.4'
    'N' 'N' 0.0061 0.0033
                         'International Tables Vol C Tables 4.2.6.8 and 6.1.1.4'
    'O' 'O' 0.0106 0.0060
                         'International Tables Vol C Tables 4.2.6.8 and 6.1.1.4'
_computing_data_collection     'SMART (Siemens, 1996)'
_computing_cell_refinement     'SAINT (Siemens, 1996)'
_computing_data_reduction     'SAINT (Siemens, 1996)'
_computing_structure_solution     'SHELXS97 (Sheldrick, 2008)'
_computing_structure_refinement     'SHELXL97 (Sheldrick, 2008)'
_computing_molecular_graphics     'SHELXTL (Sheldrick, 2008)'
_computing_publication_material     'SHELXTL (Sheldrick, 2008)'
loop_
    _atom_site_type_symbol
    _atom_site_label
    _atom_site_fract_x
    _atom_site_fract_y
    _atom_site_fract_z
    _atom_site_U_iso_or_equiv
    _atom_site_adp_type
    _atom_site_calc_flag
    _atom_site_refinement_flags
    _atom_site_occupancy
    _atom_site_disorder_assembly
    _atom_site_disorder_group
    O O1 0.1624(2) 0.23691(14) 1.11105(14) 0.0547(6) Uani d . 1 . .
    O O2 0.1325(2) -0.07065(16) 1.10099(16) 0.0694(7) Uani d . 1 . .
    O O3 0.4318(3) -0.4685(3) 0.7787(2) 0.1065(10) Uani d . 1 . .
    O O4 0.5020(4) -0.3368(3) 0.7175(2) 0.1177(12) Uani d . 1 . .
    O O5 0.2556(3) 0.27429(19) 0.9641(2) 0.0938(9) Uani d . 1 . .
    H H5 0.2540 0.3180 1.0033 0.141 Uiso calc R 1 . .
    N N1 0.2147(3) 0.45024(19) 1.06723(17) 0.0541(7) Uani d . 1 . .
    N N2 0.2130(3) 0.05140(19) 1.02969(17) 0.0547(7) Uani d . 1 . .
    H H2 0.2310 0.1214 1.0219 0.066 Uiso d R 1 . .
    N N3 0.2403(3) -0.0398(2) 0.98661(17) 0.0538(7) Uani d . 1 . .
    N N4 0.4508(3) -0.3671(3) 0.7651(2) 0.0834(9) Uani d . 1 . .
    C C1 0.2366(3) 0.5556(3) 1.0457(2) 0.0621(9) Uani d . 1 . .
    H H1 0.2848 0.5621 1.0135 0.075 Uiso calc R 1 . .
    C C2 0.1921(4) 0.6582(2) 1.0679(2) 0.0652(9) Uani d . 1 . .
    H H2A 0.2101 0.7298 1.0504 0.078 Uiso calc R 1 . .
    C C3 0.1227(4) 0.6509(2) 1.1152(2) 0.0602(9) Uani d . 1 . .
    H H3 0.0909 0.7176 1.1296 0.072 Uiso calc R 1 . .
    C C4 0.0985(3) 0.5417(2) 1.14255(19) 0.0510(8) Uani d . 1 . .
    C C5 0.0322(3) 0.5278(3) 1.1966(2) 0.0605(9) Uani d . 1 . .
    H H5A -0.0014 0.5924 1.2123 0.073 Uiso calc R 1 . .
    C C6 0.0173(3) 0.4215(3) 1.2255(2) 0.0618(9) Uani d . 1 . .
    H H6 -0.0221 0.4141 1.2635 0.074 Uiso calc R 1 . .
    C C7 0.0611(3) 0.3223(2) 1.1981(2) 0.0569(8) Uani d . 1 . .
    H H7 0.0483 0.2498 1.2172 0.068 Uiso calc R 1 . .
    C C8 0.1224(3) 0.3306(2) 1.14367(19) 0.0474(7) Uani d . 1 . .
    C C9 0.1459(3) 0.4422(2) 1.11638(18) 0.0456(7) Uani d . 1 . .
    C C10 0.1252(3) 0.1263(2) 1.1307(2) 0.0564(8) Uani d . 1 . .
    H H10A 0.0283 0.1263 1.1084 0.068 Uiso calc R 1 . .
    H H10B 0.1728 0.1145 1.1990 0.068 Uiso calc R 1 . .
    C C11 0.1570(3) 0.0270(2) 1.0849(2) 0.0521(8) Uani d . 1 . .
    C C12 0.2988(3) -0.0149(2) 0.9392(2) 0.0543(8) Uani d . 1 . .
    H H12 0.3186 0.0619 0.9339 0.065 Uiso calc R 1 . .
    C C13 0.3350(3) -0.1051(2) 0.89341(19) 0.0511(7) Uani d . 1 . .
    C C14 0.2917(3) -0.2196(2) 0.8882(2) 0.0602(8) Uani d . 1 . .
    H H14 0.2367 -0.2386 0.9135 0.072 Uiso calc R 1 . .
    C C15 0.3289(3) -0.3049(3) 0.8461(2) 0.0630(9) Uani d . 1 . .
    H H15 0.2996 -0.3808 0.8429 0.076 Uiso calc R 1 . .
    C C16 0.4108(3) -0.2748(3) 0.8090(2) 0.0604(8) Uani d . 1 . .
    C C17 0.4521(3) -0.1636(3) 0.8101(2) 0.0663(9) Uani d . 1 . .
    H H17 0.5048 -0.1452 0.7828 0.080 Uiso calc R 1 . .
    C C18 0.4146(3) -0.0785(3) 0.8526(2) 0.0610(9) Uani d . 1 . .
    H H18 0.4427 -0.0026 0.8539 0.073 Uiso calc R 1 . .
    C C19 0.3321(4) 0.3241(3) 0.9278(3) 0.0858(12) Uani d . 1 . .
    H H19A 0.2805 0.3851 0.8845 0.129 Uiso calc R 1 . .
    H H19B 0.3535 0.2664 0.8948 0.129 Uiso calc R 1 . .
    H H19C 0.4149 0.3552 0.9791 0.129 Uiso calc R 1 . .
loop_
    _atom_site_aniso_label
    _atom_site_aniso_U_11
    _atom_site_aniso_U_22
    _atom_site_aniso_U_33
    _atom_site_aniso_U_12
    _atom_site_aniso_U_13
    _atom_site_aniso_U_23
    O1 0.0850(16) 0.0254(10) 0.0755(13) -0.0023(9) 0.0564(13) -0.0003(9)
    O2 0.1058(19) 0.0270(11) 0.1018(17) -0.0034(10) 0.0717(16) 0.0019(10)
    O3 0.121(3) 0.069(2) 0.136(3) 0.0176(17) 0.069(2) -0.0199(19)
    O4 0.142(3) 0.125(3) 0.131(3) 0.015(2) 0.102(3) -0.0246(19)
    O5 0.158(3) 0.0435(14) 0.135(2) 0.0016(14) 0.115(2) 0.0028(14)
    N1 0.0780(19) 0.0345(13) 0.0612(15) -0.0063(11) 0.0433(15) 0.0001(11)
    N2 0.0777(19) 0.0262(12) 0.0716(16) -0.0015(11) 0.0458(15) -0.0002(11)
    N3 0.0709(18) 0.0345(13) 0.0654(15) 0.0027(11) 0.0412(15) -0.0025(11)
    N4 0.080(2) 0.092(3) 0.082(2) 0.0172(19) 0.0434(19) -0.016(2)
    C1 0.089(3) 0.0418(18) 0.070(2) -0.0116(16) 0.050(2) 0.0019(15)
    C2 0.098(3) 0.0310(17) 0.0654(19) -0.0110(15) 0.040(2) 0.0003(14)
    C3 0.087(3) 0.0307(16) 0.0627(19) -0.0032(14) 0.037(2) -0.0045(14)
    C4 0.068(2) 0.0328(16) 0.0490(16) -0.0031(13) 0.0269(16) -0.0067(12)
    C5 0.077(2) 0.0457(19) 0.069(2) 0.0000(15) 0.0442(19) -0.0144(15)
    C6 0.082(3) 0.0512(19) 0.072(2) -0.0057(16) 0.053(2) -0.0076(16)
    C7 0.083(2) 0.0366(16) 0.0660(19) -0.0038(14) 0.0488(19) 0.0007(14)
    C8 0.065(2) 0.0309(15) 0.0525(16) -0.0004(12) 0.0337(16) -0.0022(12)
    C9 0.062(2) 0.0324(15) 0.0469(15) -0.0053(12) 0.0306(15) -0.0034(12)
    C10 0.088(2) 0.0266(14) 0.0736(19) -0.0052(14) 0.0549(19) 0.0000(13)
    C11 0.069(2) 0.0314(16) 0.0642(19) -0.0019(13) 0.0396(18) -0.0020(13)
    C12 0.069(2) 0.0382(17) 0.0608(18) -0.0017(14) 0.0365(18) 0.0021(13)
    C13 0.060(2) 0.0408(17) 0.0543(17) -0.0012(13) 0.0301(16) 0.0014(13)
    C14 0.077(2) 0.0435(17) 0.080(2) -0.0036(15) 0.054(2) -0.0005(16)
    C15 0.074(2) 0.0431(18) 0.079(2) -0.0003(15) 0.044(2) -0.0031(16)
    C16 0.062(2) 0.059(2) 0.0636(19) 0.0077(16) 0.0339(18) -0.0069(16)
    C17 0.071(2) 0.074(2) 0.069(2) -0.0113(17) 0.046(2) -0.0087(18)
    C18 0.069(2) 0.0535(19) 0.070(2) -0.0128(15) 0.0422(19) -0.0046(16)
    C19 0.100(3) 0.083(3) 0.086(3) -0.002(2) 0.055(3) 0.005(2)
_geom_special_details
;
All e.s.d.'s (except the e.s.d. in the dihedral angle between two l.s. planes)
are estimated using the full covariance matrix. The cell e.s.d.'s are taken
into account individually in the estimation of e.s.d.'s in distances, angles
and torsion angles; correlations between e.s.d.'s in cell parameters are only
used when they are defined by crystal symmetry. An approximate (isotropic)
treatment of cell e.s.d.'s is used for estimating e.s.d.'s involving l.s.
planes.
;
loop_
    _geom_bond_atom_site_label_1
    _geom_bond_atom_site_label_2
    _geom_bond_site_symmetry_2
    _geom_bond_distance
    _geom_bond_publ_flag
    O1 C8 . 1.378(3) ?
    O1 C10 . 1.431(3) ?
    O2 C11 . 1.222(3) ?
    O3 N4 . 1.232(4) ?
    O4 N4 . 1.227(4) ?
    O5 C19 . 1.394(4) ?
    O5 H5 . 0.820 ?
    N1 C1 . 1.324(4) ?
    N1 C9 . 1.371(4) ?
    N2 C11 . 1.362(4) ?
    N2 N3 . 1.383(3) ?
    N2 H2 . 0.860 ?
    N3 C12 . 1.275(4) ?
    N4 C16 . 1.476(4) ?
    C1 C2 . 1.406(4) ?
    C1 H1 . 0.930 ?
    C2 C3 . 1.350(5) ?
    C2 H2A . 0.930 ?
    C3 C4 . 1.411(4) ?
    C3 H3 . 0.930 ?
    C4 C9 . 1.421(4) ?
    C4 C5 . 1.422(4) ?
    C5 C6 . 1.355(4) ?
    C5 H5A . 0.930 ?
    C6 C7 . 1.407(4) ?
    C6 H6 . 0.930 ?
    C7 C8 . 1.375(4) ?
    C7 H7 . 0.930 ?
    C8 C9 . 1.431(4) ?
    C10 C11 . 1.506(4) ?
    C10 H10A . 0.970 ?
    C10 H10B . 0.970 ?
    C12 C13 . 1.455(4) ?
    C12 H12 . 0.930 ?
    C13 C18 . 1.395(4) ?
    C13 C14 . 1.399(4) ?
    C14 C15 . 1.380(4) ?
    C14 H14 . 0.930 ?
    C15 C16 . 1.381(4) ?
    C15 H15 . 0.930 ?
    C16 C17 . 1.366(4) ?
    C17 C18 . 1.385(4) ?
    C17 H17 . 0.930 ?
    C18 H18 . 0.930 ?
    C19 H19A . 0.960 ?
    C19 H19B . 0.960 ?
    C19 H19C . 0.960 ?
loop_
    _geom_angle_atom_site_label_1
    _geom_angle_atom_site_label_2
    _geom_angle_atom_site_label_3
    _geom_angle_site_symmetry_1
    _geom_angle_site_symmetry_3
    _geom_angle
    _geom_angle_publ_flag
    C8 O1 C10 . . 115.2(2) ?
    C19 O5 H5 . . 109.5 ?
    C1 N1 C9 . . 116.9(2) ?
    C11 N2 N3 . . 118.1(2) ?
    C11 N2 H2 . . 121.0 ?
    N3 N2 H2 . . 120.9 ?
    C12 N3 N2 . . 116.6(2) ?
    O4 N4 O3 . . 124.4(3) ?
    O4 N4 C16 . . 117.1(4) ?
    O3 N4 C16 . . 118.5(3) ?
    N1 C1 C2 . . 124.7(3) ?
    N1 C1 H1 . . 117.6 ?
    C2 C1 H1 . . 117.6 ?
    C3 C2 C1 . . 118.7(3) ?
    C3 C2 H2A . . 120.7 ?
    C1 C2 H2A . . 120.7 ?
    C2 C3 C4 . . 119.8(3) ?
    C2 C3 H3 . . 120.1 ?
    C4 C3 H3 . . 120.1 ?
    C3 C4 C9 . . 117.9(3) ?
    C3 C4 C5 . . 122.8(3) ?
    C9 C4 C5 . . 119.3(3) ?
    C6 C5 C4 . . 120.8(3) ?
    C6 C5 H5A . . 119.6 ?
    C4 C5 H5A . . 119.6 ?
    C5 C6 C7 . . 120.3(3) ?
    C5 C6 H6 . . 119.9 ?
    C7 C6 H6 . . 119.9 ?
    C8 C7 C6 . . 121.3(3) ?
    C8 C7 H7 . . 119.4 ?
    C6 C7 H7 . . 119.4 ?
    C7 C8 O1 . . 124.2(2) ?
    C7 C8 C9 . . 119.6(2) ?
    O1 C8 C9 . . 116.2(2) ?
    N1 C9 C4 . . 122.0(2) ?
    N1 C9 C8 . . 119.3(2) ?
    C4 C9 C8 . . 118.7(3) ?
    O1 C10 C11 . . 113.6(2) ?
    O1 C10 H10A . . 108.8 ?
    C11 C10 H10A . . 108.8 ?
    O1 C10 H10B . . 108.8 ?
    C11 C10 H10B . . 108.8 ?
    H10A C10 H10B . . 107.7 ?
    O2 C11 N2 . . 124.3(3) ?
    O2 C11 C10 . . 117.5(3) ?
    N2 C11 C10 . . 118.2(2) ?
    N3 C12 C13 . . 120.8(3) ?
    N3 C12 H12 . . 119.6 ?
    C13 C12 H12 . . 119.6 ?
    C18 C13 C14 . . 118.1(3) ?
    C18 C13 C12 . . 120.0(3) ?
    C14 C13 C12 . . 121.9(3) ?
    C15 C14 C13 . . 121.4(3) ?
    C15 C14 H14 . . 119.3 ?
    C13 C14 H14 . . 119.3 ?
    C14 C15 C16 . . 118.3(3) ?
    C14 C15 H15 . . 120.8 ?
    C16 C15 H15 . . 120.8 ?
    C17 C16 C15 . . 122.3(3) ?
    C17 C16 N4 . . 120.0(3) ?
    C15 C16 N4 . . 117.8(3) ?
    C16 C17 C18 . . 119.0(3) ?
    C16 C17 H17 . . 120.5 ?
    C18 C17 H17 . . 120.5 ?
    C17 C18 C13 . . 120.9(3) ?
    C17 C18 H18 . . 119.6 ?
    C13 C18 H18 . . 119.6 ?
    O5 C19 H19A . . 109.5 ?
    O5 C19 H19B . . 109.5 ?
    H19A C19 H19B . . 109.5 ?
    O5 C19 H19C . . 109.5 ?
    H19A C19 H19C . . 109.5 ?
    H19B C19 H19C . . 109.5 ?
loop_
    _geom_torsion_atom_site_label_1
    _geom_torsion_atom_site_label_2
    _geom_torsion_atom_site_label_3
    _geom_torsion_atom_site_label_4
    _geom_torsion_site_symmetry_1
    _geom_torsion_site_symmetry_2
    _geom_torsion_site_symmetry_3
    _geom_torsion_site_symmetry_4
    _geom_torsion
    _geom_torsion_publ_flag
    C11 N2 N3 C12 . . . . -176.7(3) ?
    C9 N1 C1 C2 . . . . -1.3(5) ?
    N1 C1 C2 C3 . . . . 0.4(5) ?
    C1 C2 C3 C4 . . . . 1.1(5) ?
    C2 C3 C4 C9 . . . . -1.7(5) ?
    C2 C3 C4 C5 . . . . 176.8(3) ?
    C3 C4 C5 C6 . . . . -176.6(3) ?
    C9 C4 C5 C6 . . . . 1.9(5) ?
    C4 C5 C6 C7 . . . . -3.3(5) ?
    C5 C6 C7 C8 . . . . 1.5(5) ?
    C6 C7 C8 O1 . . . . -177.1(3) ?
    C6 C7 C8 C9 . . . . 1.8(5) ?
    C10 O1 C8 C7 . . . . 5.2(4) ?
    C10 O1 C8 C9 . . . . -173.7(3) ?
    C1 N1 C9 C4 . . . . 0.6(4) ?
    C1 N1 C9 C8 . . . . -178.4(3) ?
    C3 C4 C9 N1 . . . . 0.9(4) ?
    C5 C4 C9 N1 . . . . -177.7(3) ?
    C3 C4 C9 C8 . . . . 179.9(3) ?
    C5 C4 C9 C8 . . . . 1.4(4) ?
    C7 C8 C9 N1 . . . . 175.9(3) ?
    O1 C8 C9 N1 . . . . -5.1(4) ?
    C7 C8 C9 C4 . . . . -3.2(4) ?
    O1 C8 C9 C4 . . . . 175.8(3) ?
    C8 O1 C10 C11 . . . . 173.7(3) ?
    N3 N2 C11 O2 . . . . 2.0(5) ?
    N3 N2 C11 C10 . . . . -179.0(3) ?
    O1 C10 C11 O2 . . . . 177.6(3) ?
    O1 C10 C11 N2 . . . . -1.4(4) ?
    N2 N3 C12 C13 . . . . 178.4(3) ?
    N3 C12 C13 C18 . . . . -171.6(3) ?
    N3 C12 C13 C14 . . . . 8.8(5) ?
    C18 C13 C14 C15 . . . . 1.6(5) ?
    C12 C13 C14 C15 . . . . -178.7(3) ?
    C13 C14 C15 C16 . . . . 0.1(5) ?
    C14 C15 C16 C17 . . . . -2.0(5) ?
    C14 C15 C16 N4 . . . . 179.4(3) ?
    O4 N4 C16 C17 . . . . -11.5(5) ?
    O3 N4 C16 C17 . . . . 168.2(4) ?
    O4 N4 C16 C15 . . . . 167.1(3) ?
    O3 N4 C16 C15 . . . . -13.2(5) ?
    C15 C16 C17 C18 . . . . 2.1(5) ?
    N4 C16 C17 C18 . . . . -179.3(3) ?
    C16 C17 C18 C13 . . . . -0.3(5) ?
    C14 C13 C18 C17 . . . . -1.5(5) ?
    C12 C13 C18 C17 . . . . 178.8(3) ?
loop_
    _geom_hbond_atom_site_label_D
    _geom_hbond_atom_site_label_H
    _geom_hbond_atom_site_label_A
    _geom_hbond_site_symmetry_A
    _geom_hbond_distance_DH
    _geom_hbond_distance_HA
    _geom_hbond_distance_DA
    _geom_hbond_angle_DHA
    O5 H5 N1 . 0.82 2.02 2.817(4) 164.2
    N2 H2 O5 . 0.86 2.08 2.919(4) 163.8
    C17 H17 O3 2_656 0.93 2.53 3.287(5) 138.6
    C18 H18 O4 2_656 0.93 2.48 3.329(5) 152.0
    C3 H3 O2 1_565 0.93 2.58 3.233(5) 127.8
