# Supplementary material for: (E)-N′-(4-Nitro­benzyl­idene)-2-(8-quinol­yloxy)acetohydrazide methanol solvate
Source: Acta Crystallogr Sect E Struct Rep Online. 2009 May 7;65(Pt 6):o1212. doi: 10.1107/S1600536809015992 (PMC2969732; doi:10.1107/S1600536809015992)
Supplement: Supplementary file 2 [file e-65-o1212-Isup2.hkl]

# 
# h,k,l, Fc-squared, Fo-squared, sigma(Fo-squared) and status flag 
# 
data_I
_shelx_title ' 1 in P21/c' 
_shelx_refln_list_code          4 
_shelx_F_calc_maximum      138.45 
_exptl_crystal_F_000       800.00 
_reflns_d_resolution_high  0.8394 
 
loop_ 
 _symmetry_equiv_pos_as_xyz 
 'x, y, z' 
 '-x, y+1/2, -z+1/2' 
 '-x, -y, -z' 
 'x, -y-1/2, z-1/2' 
 
_cell_length_a    11.3450 
_cell_length_b    11.5590 
_cell_length_c    16.2340 
_cell_angle_alpha  90.000 
_cell_angle_beta  120.060 
_cell_angle_gamma  90.000 
 
_shelx_F_squared_multiplier     1.000 
 
loop_ 
 _refln_index_h 
 _refln_index_k 
 _refln_index_l 
 _refln_F_squared_calc 
 _refln_F_squared_meas 
 _refln_F_squared_sigma 
 _refln_observed_status 
   1   0   0     1045.44      890.10     33.80 o 
   2   0   0     4107.06     3579.31    129.99 o 
   3   0   0     6395.06     6531.31    235.61 o 
   4   0   0        0.89        8.52      5.78 o 
   5   0   0       19.23       17.69      8.18 o 
   6   0   0       15.27       11.26      8.56 o 
   7   0   0      474.21      467.94     30.92 o 
   8   0   0        4.47        2.25     10.63 o 
   9   0   0      182.53      277.52     27.00 o 
  10   0   0        8.01       22.84     18.16 o 
  11   0   0       53.97       47.15     19.33 o 
   1   1   0       25.48       13.51      2.82 o 
   2   1   0     9437.76     8540.65    175.00 o 
   3   1   0      729.47      758.03     23.84 o 
   4   1   0      231.05      230.34     11.28 o 
   5   1   0      315.44      352.91     15.97 o 
   6   1   0      212.22      211.56     12.99 o 
   7   1   0        3.79       14.33      7.33 o 
   8   1   0       24.34       26.36      9.44 o 
   9   1   0       51.58       50.30     11.47 o 
  10   1   0        6.46        0.56      9.10 o 
  11   1   0        0.01       -0.46     10.93 o 
   0   2   0     2385.67     2259.87     82.55 o 
   1   2   0     3129.68     3127.24     62.26 o 
   2   2   0       62.76       69.28      2.72 o 
   3   2   0      207.86      205.20      9.84 o 
   4   2   0      202.77      185.96      8.19 o 
   5   2   0      699.63      373.77     24.00 o 
   6   2   0      120.73      110.73     19.07 o 
   7   2   0        2.55        6.79      6.89 o 
   8   2   0       32.97       20.72      8.54 o 
   9   2   0       43.37       29.06     12.02 o 
  10   2   0        0.04       -0.86      8.80 o 
  11   2   0        4.99        7.99     11.46 o 
   1   3   0     2101.10     2082.01     36.12 o 
   2   3   0       43.82       34.22      4.64 o 
   3   3   0      656.38      690.61     12.25 o 
   4   3   0        1.21       -0.15      1.56 o 
   5   3   0      121.54      147.69      6.74 o 
   6   3   0      175.08      200.08      9.37 o 
   7   3   0       13.70       16.89      4.48 o 
   8   3   0        9.42       14.62      7.30 o 
   9   3   0        6.49        5.86      4.66 o 
  10   3   0        0.00        1.83      9.91 o 
  11   3   0       16.01       10.78     12.90 o 
   0   4   0      855.30      853.72     24.06 o 
   1   4   0      166.43      155.43      5.45 o 
   2   4   0     3952.93     4009.40     68.29 o 
   3   4   0      123.33      123.49      6.18 o 
   4   4   0      254.57      271.77      7.00 o 
   5   4   0      229.66      239.15     11.14 o 
   6   4   0      102.33       90.33     11.42 o 
   7   4   0       28.89       49.15      6.27 o 
   8   4   0       10.05       13.63      5.12 o 
   9   4   0       94.28      114.73     23.31 o 
  10   4   0        5.39        2.51      9.97 o 
  11   4   0        1.28       -5.88     10.04 o 
   1   5   0       47.77       44.40      3.82 o 
   2   5   0      679.83      684.98     15.35 o 
   3   5   0     1012.19     1045.88     30.46 o 
   4   5   0     1814.08     2066.03     32.39 o 
   5   5   0      296.72      327.38      8.95 o 
   6   5   0       57.28       50.33      4.84 o 
   7   5   0      436.75      472.90     42.01 o 
   8   5   0        7.15       12.29      4.73 o 
   9   5   0        6.74       14.14      9.95 o 
  10   5   0       13.96       11.15     10.99 o 
   0   6   0       13.87       51.92      7.71 o 
   1   6   0      386.84      377.61     10.68 o 
   2   6   0      829.08      884.57     19.42 o 
   3   6   0        2.55        5.84      2.86 o 
   4   6   0        0.54       -1.85      1.95 o 
   5   6   0      534.80      591.66     12.92 o 
   6   6   0        3.82        0.49      3.60 o 
   7   6   0       33.10       39.59      6.26 o 
   8   6   0       13.87       12.04      9.30 o 
   9   6   0        1.02        2.16     10.21 o 
  10   6   0        0.12       -2.18     10.62 o 
   1   7   0      117.63      109.72      6.48 o 
   2   7   0       26.71       26.93      4.27 o 
   3   7   0        3.60        3.79      3.06 o 
   4   7   0        0.02       -1.61      2.51 o 
   5   7   0      148.50      159.12      6.42 o 
   6   7   0       29.55       45.24      5.42 o 
   7   7   0        7.72       14.43      5.65 o 
   8   7   0        3.70        3.39      7.93 o 
   9   7   0        8.16        6.69      9.80 o 
  10   7   0        3.30       -2.14     10.55 o 
   0   8   0     1020.13      988.02     31.75 o 
   1   8   0      203.09      180.53      8.22 o 
   2   8   0       44.02       50.13      5.51 o 
   3   8   0       24.45       23.09      4.49 o 
   4   8   0       15.14       11.93      4.09 o 
   5   8   0       16.04       25.81      3.75 o 
   6   8   0       16.37       12.41      4.17 o 
   7   8   0       69.31       69.42     12.05 o 
   8   8   0       12.68        7.41      5.89 o 
   9   8   0       19.05       13.70     14.46 o 
   1   9   0       42.04       45.52      5.61 o 
   2   9   0       72.10       80.26      6.97 o 
   3   9   0       19.63       18.21      4.96 o 
   4   9   0       83.00       97.32      8.83 o 
   5   9   0      455.37      514.87     13.23 o 
   6   9   0        3.59       -0.44      3.15 o 
   7   9   0        0.96        1.78      4.96 o 
   8   9   0        3.53        2.30      5.94 o 
   0  10   0     1503.33     1532.93    112.01 o 
   1  10   0      331.26      347.81     12.83 o 
   2  10   0      130.76      137.35     15.83 o 
   3  10   0     1257.37     1270.28     33.97 o 
   4  10   0        1.28        2.96      4.71 o 
   5  10   0       62.41       60.33      6.49 o 
   6  10   0       37.26       40.57      5.71 o 
   7  10   0        2.64       13.72      6.67 o 
   8  10   0       27.84       23.91      7.72 o 
   1  11   0       29.04       28.62      5.89 o 
   2  11   0      126.56      140.72     14.52 o 
   3  11   0       12.24       12.19      5.11 o 
   4  11   0      150.78      139.48     24.10 o 
   5  11   0        7.58       10.97      5.59 o 
   6  11   0        4.33        4.89      4.22 o 
   7  11   0       20.42       18.09      7.55 o 
   0  12   0       34.58       52.60     11.06 o 
   1  12   0        2.43       -0.91      4.39 o 
   2  12   0      124.79      129.41     13.52 o 
   3  12   0        0.07        2.60      5.38 o 
   4  12   0       36.29       41.11     12.57 o 
   5  12   0        0.08       -2.19      4.23 o 
   1  13   0        1.44        2.39      8.03 o 
   2  13   0       18.47        6.31     12.60 o 
   3  13   0       31.24       45.36     14.93 o 
 -12   1   1        0.06       -3.88     13.04 o 
 -11   1   1       16.37       10.30     10.31 o 
 -10   1   1       18.25        5.65      9.74 o 
  -9   1   1        7.57       -5.43      8.00 o 
  -8   1   1        5.21        7.60      7.54 o 
  -7   1   1       58.96       72.97     11.19 o 
  -6   1   1       72.90       93.84     17.44 o 
  -5   1   1      255.94      245.55     17.42 o 
  -4   1   1     1652.79     1681.29     47.82 o 
  -3   1   1       28.94       37.28      4.54 o 
  -2   1   1     3059.79     2936.80     46.36 o 
  -1   1   1     3197.74     3150.18     80.22 o 
   1   1   1        7.74        6.92      2.13 o 
   2   1   1       61.43       62.28      3.37 o 
   3   1   1        5.15        2.34      2.35 o 
   4   1   1      777.56      464.50     26.09 o 
   5   1   1       22.45       25.24      6.55 o 
   6   1   1      210.59      176.76     33.39 o 
   7   1   1       27.88       40.90      9.73 o 
   8   1   1        0.84       -0.20      7.51 o 
   9   1   1        0.61       -4.57      8.33 o 
  10   1   1        3.88       -1.28      9.43 o 
  11   1   1        0.78        1.47     11.46 o 
 -11   2   1        1.89        3.67     10.68 o 
 -10   2   1       12.26       21.00     10.31 o 
  -9   2   1       17.67       26.05     10.33 o 
  -8   2   1        0.01       -3.12      6.98 o 
  -7   2   1        0.08       -2.75      4.95 o 
  -6   2   1      176.43      166.13     11.35 o 
  -5   2   1       15.33       15.16      5.29 o 
  -4   2   1        2.62        3.63      2.02 o 
  -3   2   1      303.91      328.82      6.82 o 
  -2   2   1    10169.15     9235.20    153.46 o 
  -1   2   1      848.48      903.93     19.35 o 
   0   2   1      282.50      316.64      8.10 o 
   1   2   1       18.27       37.04      3.13 o 
   2   2   1      107.72      110.13      6.34 o 
   3   2   1       27.06       34.78      3.12 o 
   4   2   1      774.00      849.04     30.25 o 
   5   2   1        9.97       13.67      5.96 o 
   6   2   1       10.62       14.05      6.40 o 
   7   2   1        2.60        1.30      9.25 o 
   8   2   1        5.67       -2.01      7.39 o 
   9   2   1        0.41        9.38      9.97 o 
  10   2   1        0.50       -1.92      8.90 o 
  11   2   1        6.43        1.99     11.30 o 
 -11   3   1       10.31       11.31      8.60 o 
 -10   3   1        2.03       -0.18      4.19 o 
  -9   3   1        0.22        0.85      4.16 o 
  -8   3   1        3.01        1.99      3.63 o 
  -7   3   1        1.82        0.77      4.27 o 
  -6   3   1       14.85       26.16      7.30 o 
  -5   3   1        0.31        1.11      2.13 o 
  -4   3   1      593.34      540.73     10.54 o 
  -3   3   1      550.80      476.76     10.90 o 
  -2   3   1     1030.96      947.75     18.12 o 
  -1   3   1        1.37       -0.16      1.65 o 
   0   3   1     5067.97     4832.22     80.13 o 
   1   3   1      176.99      191.35      5.54 o 
   2   3   1     4426.07     4404.91     69.43 o 
   3   3   1      172.41      137.31      4.31 o 
   4   3   1       41.89       36.23      3.35 o 
   5   3   1       22.78       26.48      3.31 o 
   6   3   1       59.66       57.07      5.87 o 
   7   3   1       10.24        0.10      5.13 o 
   8   3   1        0.44       -0.80      3.88 o 
   9   3   1        0.00        3.09      9.52 o 
  10   3   1        4.77       -1.87     18.67 o 
  11   3   1        0.90        0.25     11.65 o 
 -11   4   1       21.38       13.61     11.45 o 
 -10   4   1       26.17       10.77      5.88 o 
  -9   4   1        1.70       -3.41      4.32 o 
  -8   4   1        6.55       15.66      5.00 o 
  -7   4   1      170.41      191.17     11.45 o 
  -6   4   1       75.37      100.52      7.56 o 
  -5   4   1      930.71      981.34     19.62 o 
  -4   4   1      429.59      485.46     10.10 o 
  -3   4   1      907.49      854.87     17.70 o 
  -2   4   1     1152.15     1203.96     22.88 o 
  -1   4   1       12.62       19.18      5.99 o 
   0   4   1       50.88       50.71      3.39 o 
   1   4   1      273.17      297.68      7.93 o 
   2   4   1        6.44       13.69      2.85 o 
   3   4   1       30.69       33.23      2.23 o 
   4   4   1      155.51      167.37      6.41 o 
   5   4   1       43.92       50.41      5.08 o 
   6   4   1       49.61       49.53      7.25 o 
   7   4   1       98.66      110.14     18.59 o 
   8   4   1       19.67       12.40      9.19 o 
   9   4   1        2.10        3.30     12.77 o 
  10   4   1        0.06       -9.22      9.32 o 
 -11   5   1        2.69        2.76     10.44 o 
 -10   5   1       13.47        3.22      9.48 o 
  -9   5   1       95.58      112.52     29.12 o 
  -8   5   1        0.32        3.46      4.29 o 
  -7   5   1       47.12       64.73      6.97 o 
  -6   5   1      165.57      179.28      9.09 o 
  -5   5   1      121.21      122.17      8.55 o 
  -4   5   1       89.77       89.63      6.78 o 
  -3   5   1      189.52      207.32      7.25 o 
  -2   5   1     1911.05     2132.24     38.85 o 
  -1   5   1        0.01       -1.85      2.13 o 
   0   5   1     1054.09     1142.51     22.53 o 
   1   5   1       32.81       37.14      4.43 o 
   2   5   1      991.31     1053.66     21.42 o 
   3   5   1       19.70       24.08      2.60 o 
   4   5   1      668.00      758.96     14.51 o 
   5   5   1      129.56      141.72      6.71 o 
   6   5   1       53.84       63.84      8.36 o 
   7   5   1        9.29        6.09      4.43 o 
   8   5   1        6.30        7.96      9.08 o 
   9   5   1       10.45        7.32      9.83 o 
  10   5   1        4.04       -0.79     10.60 o 
 -10   6   1        2.01       -5.25      9.36 o 
  -9   6   1        1.47       -8.84     11.02 o 
  -8   6   1        2.52        3.60      4.50 o 
  -7   6   1      104.08      113.22      7.50 o 
  -6   6   1      113.11      129.11     12.92 o 
  -5   6   1       13.86       14.51      2.69 o 
  -4   6   1      570.50      588.39     14.89 o 
  -3   6   1      181.34      198.66      7.57 o 
  -2   6   1       25.62       29.60      3.97 o 
  -1   6   1      817.38      841.66     18.41 o 
   0   6   1      137.83      148.63      6.46 o 
   1   6   1      198.30      182.53      7.11 o 
   2   6   1      132.54      155.56      6.64 o 
   3   6   1      285.06      300.47     10.08 o 
   4   6   1      181.21      182.01      6.22 o 
   5   6   1       68.87       71.67      8.18 o 
   6   6   1       34.22       36.97      4.92 o 
   7   6   1       22.36       18.86      7.79 o 
   8   6   1       10.09       12.47      9.94 o 
   9   6   1       24.21       37.76     25.92 o 
  10   6   1        0.00        4.90     11.10 o 
 -10   7   1        5.93       -2.44      9.50 o 
  -9   7   1        0.52       -2.42      8.52 o 
  -8   7   1        3.32        4.88      4.91 o 
  -7   7   1        1.79        2.74      3.31 o 
  -6   7   1        8.58        8.62      2.74 o 
  -5   7   1       31.00       31.27      3.56 o 
  -4   7   1      202.65      213.70      8.66 o 
  -3   7   1      136.24      147.24      6.94 o 
  -2   7   1      191.09      185.30      9.08 o 
  -1   7   1      194.86      224.59      8.34 o 
   0   7   1        1.77       -1.22      2.50 o 
   1   7   1        6.51       12.93      3.54 o 
   2   7   1        3.58        4.70      3.18 o 
   3   7   1      139.33      147.02     11.66 o 
   4   7   1      135.99      162.62      6.24 o 
   5   7   1       85.60       96.44      5.44 o 
   6   7   1        6.58       10.68      5.02 o 
   7   7   1        0.57        4.68      4.95 o 
   8   7   1        0.00        4.75      9.24 o 
   9   7   1        0.39        3.04     10.06 o 
  -9   8   1        3.01       11.01      9.98 o 
  -8   8   1        0.71        2.68      8.21 o 
  -7   8   1        0.97       -1.57      2.81 o 
  -6   8   1        7.11        9.16      3.20 o 
  -5   8   1       29.51       34.61      3.85 o 
  -4   8   1        8.46        8.53      3.80 o 
  -3   8   1       22.85       28.02      4.65 o 
  -2   8   1       18.63       12.63      3.91 o 
  -1   8   1       15.77       13.62      4.30 o 
   0   8   1        2.29       -2.69      3.00 o 
   1   8   1     1018.62     1014.99     23.02 o 
   2   8   1      130.69      127.00      7.72 o 
   3   8   1       43.39       44.56      5.51 o 
   4   8   1        2.01        0.41      3.02 o 
   5   8   1        1.69        4.01      3.15 o 
   6   8   1        0.84       -1.73      4.15 o 
   7   8   1        2.61        3.29      4.96 o 
   8   8   1        3.93       -0.41      5.51 o 
   9   8   1        0.06       -1.20     10.89 o 
  -9   9   1        2.77        9.35     10.05 o 
  -8   9   1        0.10        3.03      5.45 o 
  -7   9   1        1.51        1.50      3.30 o 
  -6   9   1       73.23       88.05      6.14 o 
  -5   9   1       42.96       40.09      5.15 o 
  -4   9   1      528.50      468.34     14.83 o 
  -3   9   1      153.62      149.88      8.39 o 
  -2   9   1      125.61      133.37      7.89 o 
  -1   9   1      788.24      806.63     23.27 o 
   0   9   1      486.82      524.60     15.34 o 
   1   9   1       20.11       19.07      4.63 o 
   2   9   1      593.35      674.45     18.27 o 
   3   9   1      278.26      302.22     11.86 o 
   4   9   1        0.19        9.50      3.21 o 
   5   9   1       66.27       77.40      6.60 o 
   6   9   1       74.17       73.03      9.12 o 
   7   9   1       41.87       37.80      7.90 o 
   8   9   1        6.97        6.38      6.28 o 
  -8  10   1        0.48       -1.20      5.69 o 
  -7  10   1        7.37        3.81      5.76 o 
  -6  10   1      211.55      226.76     10.28 o 
  -5  10   1        2.48       -1.26      4.16 o 
  -4  10   1       20.98       25.87      5.78 o 
  -3  10   1      794.49      790.90     21.05 o 
  -2  10   1      527.41      483.92     16.34 o 
  -1  10   1      846.12      842.52     21.75 o 
   0  10   1      613.24      631.47     18.17 o 
   1  10   1     1107.35     1124.48     26.48 o 
   2  10   1      214.84      254.89     11.27 o 
   3  10   1      483.66      507.18     26.30 o 
   4  10   1      117.56      109.25      7.50 o 
   5  10   1      380.89      395.99     13.47 o 
   6  10   1       13.31       19.17      6.91 o 
   7  10   1        2.52        4.19      5.80 o 
  -7  11   1        2.72        3.98      4.61 o 
  -6  11   1       11.15       15.32      4.72 o 
  -5  11   1       20.42        9.23      6.01 o 
  -4  11   1       59.94       66.95      7.81 o 
  -3  11   1       54.67       69.64      7.81 o 
  -2  11   1        5.89        2.89      4.33 o 
  -1  11   1       46.56       50.67      6.85 o 
   0  11   1        0.37        6.29      4.80 o 
   1  11   1        0.78        0.93      4.10 o 
   2  11   1        1.18       -2.17      4.43 o 
   3  11   1      104.35      103.21     24.34 o 
   4  11   1       18.23       21.89      5.18 o 
   5  11   1        4.01        8.31      8.54 o 
   6  11   1       13.34       20.15      5.73 o 
  -6  12   1       45.45       64.84      8.41 o 
  -5  12   1        4.04       -0.21      6.07 o 
  -4  12   1        0.27        4.82      7.06 o 
  -3  12   1        1.20        5.39      5.25 o 
  -2  12   1        4.26        1.54      5.30 o 
  -1  12   1       11.29       12.00      6.19 o 
   0  12   1        0.64        0.18      5.66 o 
   1  12   1        6.22        1.96      6.09 o 
   2  12   1       14.94       22.64      9.08 o 
   3  12   1        8.79       22.05      9.10 o 
   4  12   1        0.01       -0.10      7.28 o 
   5  12   1        0.01       14.49      9.27 o 
  -4  13   1        7.18       11.28     11.65 o 
  -3  13   1        5.71       10.06      8.33 o 
  -2  13   1       97.01      108.04     11.25 o 
  -1  13   1        2.87        7.41      6.50 o 
   0  13   1        4.99        3.63      6.41 o 
   1  13   1        0.00       -8.42      6.60 o 
   2  13   1        1.57        7.84      7.85 o 
   3  13   1        5.76       16.54     13.78 o 
 -12   0   2        0.53       -3.47     14.69 o 
 -11   0   2        0.52       -7.81     12.64 o 
 -10   0   2        2.79       13.47     13.53 o 
  -9   0   2      366.97      380.94     30.69 o 
  -8   0   2      220.81      255.57     22.70 o 
  -7   0   2     1070.06     1189.36     56.56 o 
  -6   0   2        5.31       -2.21      5.64 o 
  -5   0   2     1638.12     1562.33     64.88 o 
  -4   0   2     1147.78     1249.78     51.75 o 
  -3   0   2     1154.61     1104.24     44.51 o 
  -2   0   2     1997.61     1873.13     39.75 o 
  -1   0   2    15032.20    14072.72    503.28 o 
   0   0   2       31.39       -0.32      1.66 o 
   1   0   2        0.29        3.31      2.15 o 
   3   0   2     2280.09     2298.48     89.56 o 
   4   0   2     1925.51     1746.81     72.42 o 
   5   0   2      994.13     1103.88     52.03 o 
   6   0   2        4.86       -0.63      7.79 o 
   7   0   2        5.30        4.34     11.10 o 
   8   0   2        5.00        2.15     12.98 o 
   9   0   2       79.77       45.38     16.96 o 
  10   0   2        0.21       13.39     17.10 o 
 -12   1   2        0.14       -0.34     10.49 o 
 -11   1   2        2.65       -3.47      8.88 o 
 -10   1   2       18.84       18.89      9.92 o 
  -9   1   2        0.43       -4.86      6.71 o 
  -8   1   2       59.45       59.02     10.27 o 
  -7   1   2      243.53      267.14     15.18 o 
  -6   1   2      403.97      434.53     22.36 o 
  -5   1   2      128.96      136.11      8.82 o 
  -4   1   2       30.38       34.05      4.93 o 
  -3   1   2       43.93       48.21      5.40 o 
  -2   1   2     4575.65     4318.63     84.56 o 
  -1   1   2     2424.30     2228.41     81.43 o 
   0   1   2     9331.12     8298.28    209.05 o 
   1   1   2      575.15      527.50     12.12 o 
   2   1   2     2998.54     2668.28     45.26 o 
   3   1   2       55.16       73.30      4.14 o 
   4   1   2     1330.09     1414.13     50.67 o 
   5   1   2       86.46       77.92     10.92 o 
   6   1   2       11.03        5.94      9.14 o 
   7   1   2      147.74      148.42     32.59 o 
   8   1   2       33.01       35.01     10.56 o 
   9   1   2        1.24        0.92     10.17 o 
  10   1   2        0.22      -11.29      9.64 o 
 -12   2   2        0.97       -2.02      4.98 o 
 -11   2   2       10.47        8.01     10.19 o 
 -10   2   2       15.07       13.35      9.56 o 
  -9   2   2       34.44       32.15     10.15 o 
  -8   2   2        7.41       10.52      7.53 o 
  -7   2   2      284.05      344.16     17.75 o 
  -6   2   2       21.99       19.20      6.18 o 
  -5   2   2        8.55        3.67      2.36 o 
  -4   2   2      454.36      458.10     10.21 o 
  -3   2   2     3104.74     2947.18     59.55 o 
  -2   2   2     1566.94     1464.93     44.06 o 
  -1   2   2     2336.41     2121.13     83.05 o 
   1   2   2     3962.13     3761.01     74.84 o 
   2   2   2     1926.92     1951.27     30.08 o 
   3   2   2      224.51      246.63      7.95 o 
   4   2   2        0.63        0.27      2.33 o 
   5   2   2       27.24       18.16     12.82 o 
   6   2   2       24.26       32.02      8.89 o 
   7   2   2       36.07       30.77      9.82 o 
   8   2   2        3.57       -2.63     13.15 o 
   9   2   2        0.42       -1.43      9.41 o 
  10   2   2        4.31       -0.18     10.09 o 
 -12   3   2        0.01        0.20      9.16 o 
 -11   3   2       14.41       17.10      6.37 o 
 -10   3   2        1.93        5.42      4.72 o 
  -9   3   2      119.93      138.96     16.46 o 
  -8   3   2       22.10       26.35      5.59 o 
  -7   3   2      288.99      316.01     12.62 o 
  -6   3   2       18.86       22.62      4.14 o 
  -5   3   2      156.55      164.90      6.06 o 
  -4   3   2     1436.33     1529.95     30.39 o 
  -3   3   2      642.51      631.64     13.34 o 
  -2   3   2       27.85       28.32      3.71 o 
  -1   3   2      131.36      154.82      4.74 o 
   0   3   2        2.80        1.93      1.53 o 
   1   3   2     2239.81     2171.87     35.56 o 
   2   3   2        0.47       -0.17      1.13 o 
   3   3   2      664.96      617.92     11.79 o 
   4   3   2       61.00       57.50      4.61 o 
   5   3   2      247.03      241.36     10.96 o 
   6   3   2        4.78        1.53      3.12 o 
   7   3   2       12.11       13.40      4.79 o 
   8   3   2       11.80        7.17      9.32 o 
   9   3   2        0.17       -4.62      9.29 o 
  10   3   2        7.88        6.72     11.59 o 
 -11   4   2       18.68       30.36      9.41 o 
 -10   4   2       25.50       25.74      7.97 o 
  -9   4   2        7.36       14.39      5.57 o 
  -8   4   2        0.01        3.54      3.58 o 
  -7   4   2      285.46      345.53     13.48 o 
  -6   4   2      224.00      258.57     10.62 o 
  -5   4   2      478.08      550.20     11.52 o 
  -4   4   2      521.73      496.34     13.61 o 
  -3   4   2      376.69      348.07     10.02 o 
  -2   4   2      503.61      473.30     20.33 o 
  -1   4   2      391.77      415.82      9.71 o 
   0   4   2     2610.09     2594.94     45.10 o 
   1   4   2        5.05        2.54      1.20 o 
   2   4   2      389.81      390.91      7.15 o 
   3   4   2      322.81      310.37      7.45 o 
   4   4   2      961.93     1000.87     19.40 o 
   5   4   2        3.54        2.29      2.37 o 
   6   4   2       57.76       65.44      9.29 o 
   7   4   2       54.13       25.75      8.79 o 
   8   4   2        8.13       12.01      9.30 o 
   9   4   2        0.43       -5.25      9.62 o 
  10   4   2        0.22       -8.70     13.54 o 
 -11   5   2       19.61       11.89     11.00 o 
 -10   5   2        0.46       -0.25      5.04 o 
  -9   5   2        0.74      -10.50      7.09 o 
  -8   5   2      134.40      160.28     10.21 o 
  -7   5   2       25.39       31.22      5.52 o 
  -6   5   2        3.11        8.76      2.34 o 
  -5   5   2     1111.66     1240.57     24.14 o 
  -4   5   2      342.13      320.01      9.46 o 
  -3   5   2     1197.67     1342.27     26.21 o 
  -2   5   2     3471.38     3813.20     65.88 o 
  -1   5   2     1508.39     1610.75     30.02 o 
   0   5   2      935.86      969.14     19.69 o 
   1   5   2        7.08        8.59      2.67 o 
   2   5   2       88.12      100.54      4.98 o 
   3   5   2      104.64      115.75      3.97 o 
   4   5   2      109.97      115.00      5.00 o 
   5   5   2      200.21      221.06     11.45 o 
   6   5   2      404.15      439.51     31.98 o 
   7   5   2       32.94       23.44      9.54 o 
   8   5   2        2.07        2.50      9.73 o 
   9   5   2       83.22       53.97     13.71 o 
  10   5   2        1.23      -13.83      9.22 o 
 -11   6   2        3.54        0.64     10.39 o 
 -10   6   2       40.48       42.60      7.95 o 
  -9   6   2       30.20       35.78      7.05 o 
  -8   6   2        0.60       -3.31      3.86 o 
  -7   6   2        1.27        2.46      2.53 o 
  -6   6   2      128.15      153.59      6.90 o 
  -5   6   2      332.14      328.61     10.50 o 
  -4   6   2        0.44        0.10      2.63 o 
  -3   6   2     1100.05     1194.20     24.59 o 
  -2   6   2       80.47       94.07      6.95 o 
  -1   6   2       26.65       38.83      3.94 o 
   0   6   2      682.61      671.65     15.54 o 
   1   6   2      192.88      197.15      7.50 o 
   2   6   2        1.06        2.19      2.56 o 
   3   6   2       57.47       59.02      5.69 o 
   4   6   2      141.95      149.13      7.08 o 
   5   6   2        2.03        3.42      3.87 o 
   6   6   2        1.74        4.78      4.68 o 
   7   6   2      123.49       80.23     30.10 o 
   8   6   2        0.78       -3.49      9.07 o 
   9   6   2        0.51       -3.72      9.52 o 
 -10   7   2       13.21       10.68     12.29 o 
  -9   7   2        0.25        0.06      4.72 o 
  -8   7   2        7.27       11.18      5.24 o 
  -7   7   2      108.93      120.73      6.51 o 
  -6   7   2       64.48       56.66      5.65 o 
  -5   7   2      110.31      121.41      9.67 o 
  -4   7   2      239.37      263.69      9.43 o 
  -3   7   2      302.12      312.97     10.17 o 
  -2   7   2        6.23       13.07      4.48 o 
  -1   7   2        1.06        2.16      2.73 o 
   0   7   2       72.72       97.81      6.22 o 
   1   7   2       29.20       32.71      4.35 o 
   2   7   2       71.17       62.12      7.26 o 
   3   7   2       19.43       17.68      2.92 o 
   4   7   2        5.88        1.88      3.02 o 
   5   7   2       11.45       15.32      5.33 o 
   6   7   2        0.18       -2.72      4.47 o 
   7   7   2       49.91       35.95      7.50 o 
   8   7   2        1.46        8.40      9.82 o 
   9   7   2        0.59       -8.95     10.22 o 
 -10   8   2        0.99       -0.79      8.79 o 
  -9   8   2       24.57       42.78     11.87 o 
  -8   8   2        1.48       -2.87      4.48 o 
  -7   8   2       83.33       86.97      7.46 o 
  -6   8   2       40.32       41.73      4.52 o 
  -5   8   2      310.27      297.24     10.96 o 
  -4   8   2       30.86       32.52      4.89 o 
  -3   8   2      287.27      291.91     10.44 o 
  -2   8   2        6.03        6.53      3.20 o 
  -1   8   2       97.89       98.98     11.12 o 
   0   8   2       74.32       86.38      6.29 o 
   1   8   2      229.85      232.43      9.16 o 
   2   8   2      625.15      675.07     17.50 o 
   3   8   2       93.22       98.11      5.46 o 
   4   8   2        4.83        6.44      5.97 o 
   5   8   2       11.87       14.29      5.66 o 
   6   8   2       14.39       16.78      6.23 o 
   7   8   2        0.08        8.00      5.50 o 
   8   8   2        6.19       -6.75      4.50 o 
  -9   9   2       19.01       24.24     10.78 o 
  -8   9   2        2.52        6.42      5.79 o 
  -7   9   2        0.44       -3.22      2.87 o 
  -6   9   2       28.10       32.23      4.19 o 
  -5   9   2       14.25       11.47      4.51 o 
  -4   9   2        2.60        6.54      4.09 o 
  -3   9   2     1336.06     1350.09     29.57 o 
  -2   9   2      277.76      305.96     11.31 o 
  -1   9   2        0.37        5.75      3.96 o 
   0   9   2       20.52       27.00      4.96 o 
   1   9   2       31.27       30.06      5.19 o 
   2   9   2        4.61        0.90      4.19 o 
   3   9   2        2.90        2.56      4.21 o 
   4   9   2       57.14       59.12      5.77 o 
   5   9   2       22.80       33.72      7.07 o 
   6   9   2       24.24       28.22      7.04 o 
   7   9   2       53.98       50.90     20.19 o 
   8   9   2        3.87       -1.00      7.13 o 
  -8  10   2        0.01       -0.35      4.09 o 
  -7  10   2       34.71       43.13      6.12 o 
  -6  10   2       61.25       57.75      5.56 o 
  -5  10   2        0.00        2.18      4.11 o 
  -4  10   2       32.94       27.14      5.54 o 
  -3  10   2       24.25       32.49      5.61 o 
  -2  10   2       10.76       10.16      4.73 o 
  -1  10   2     1980.03     1977.48     40.52 o 
   0  10   2      233.66      215.92     10.26 o 
   1  10   2      504.11      529.13     16.17 o 
   2  10   2     1030.88     1095.33     31.17 o 
   3  10   2       66.78       78.06     12.33 o 
   4  10   2       36.34       39.09      5.49 o 
   5  10   2      295.46      321.99     13.52 o 
   6  10   2        2.18        3.23      6.55 o 
   7  10   2       25.14       36.83     13.25 o 
  -7  11   2        0.31        2.84      4.57 o 
  -6  11   2        4.41        2.86      4.55 o 
  -5  11   2       53.15       42.35     10.13 o 
  -4  11   2       20.28       33.08      8.15 o 
  -3  11   2       38.10       52.26      7.95 o 
  -2  11   2      296.37      316.68     14.88 o 
  -1  11   2       14.85       23.01      8.26 o 
   0  11   2      138.59      158.45     16.36 o 
   1  11   2        0.64        7.52      5.68 o 
   2  11   2       11.93       19.48      8.67 o 
   3  11   2       43.40       53.56     11.31 o 
   4  11   2       20.89       40.93     10.35 o 
   5  11   2       35.87       43.84     10.99 o 
   6  11   2       30.42       22.54     11.39 o 
  -6  12   2        7.22       10.84      5.07 o 
  -5  12   2       67.81       50.29     15.01 o 
  -4  12   2       61.50       67.43      9.26 o 
  -3  12   2        0.00       -2.89      5.15 o 
  -2  12   2       42.90       50.42      8.24 o 
  -1  12   2        8.32        8.34      6.37 o 
   0  12   2       65.95       60.85     12.79 o 
   1  12   2       19.79       25.06      9.16 o 
   2  12   2       11.25       17.49      8.76 o 
   3  12   2        6.65       14.56     10.57 o 
   4  12   2       68.03       68.19     13.02 o 
  -4  13   2        9.82        7.52      6.64 o 
  -3  13   2       10.41        4.89      6.09 o 
  -2  13   2        4.47        5.10      6.01 o 
  -1  13   2       41.69       58.66      9.52 o 
   0  13   2       18.12       20.83      9.36 o 
   1  13   2        8.22       15.98      8.96 o 
   2  13   2        0.20        6.27     12.87 o 
 -12   1   3        0.25       -5.65      9.76 o 
 -11   1   3        0.38       -9.92      8.47 o 
 -10   1   3        4.84        5.78      8.02 o 
  -9   1   3      191.08      225.58     15.92 o 
  -8   1   3      164.31      177.82     13.30 o 
  -7   1   3        9.67       18.55      6.50 o 
  -6   1   3        5.79        9.25      5.01 o 
  -5   1   3      590.67      583.00     23.76 o 
  -4   1   3     1328.57     1290.18     32.15 o 
  -3   1   3     1192.42     1145.96     24.94 o 
  -2   1   3     2942.42     2899.13     57.72 o 
  -1   1   3       59.71        5.44      2.41 o 
   0   1   3     2926.29     2715.83    116.05 o 
   1   1   3     9726.66     9590.94    148.26 o 
   2   1   3     1446.14     1295.12     22.74 o 
   3   1   3        0.05        0.39      1.79 o 
   4   1   3       38.92       56.80      5.74 o 
   5   1   3       63.20       88.17     23.70 o 
   6   1   3       86.38       50.60      9.79 o 
   7   1   3       13.91       11.68      9.18 o 
   8   1   3        8.46        7.99      9.97 o 
   9   1   3        3.45       -0.49     10.22 o 
  10   1   3        3.46        9.01     11.81 o 
 -12   2   3        6.28        1.92      5.30 o 
 -11   2   3        1.01        2.76      4.65 o 
 -10   2   3        0.08       -2.69      7.34 o 
  -9   2   3       29.29       41.28     10.15 o 
  -8   2   3       66.71       62.18     10.39 o 
  -7   2   3       81.65       60.38     11.97 o 
  -6   2   3        1.39       -1.31      2.28 o 
  -5   2   3      103.40      102.86      4.47 o 
  -4   2   3     1504.45     1466.14     38.40 o 
  -3   2   3        1.18        2.92      1.67 o 
  -2   2   3       76.64       79.03      4.25 o 
  -1   2   3     1070.73     1103.79     28.78 o 
   0   2   3    15594.61    13626.76    191.71 o 
   1   2   3      412.48      425.67     13.35 o 
   2   2   3       99.43      111.04      4.56 o 
   3   2   3      103.56      103.01      7.63 o 
   4   2   3        0.09       -1.71      2.33 o 
   5   2   3        7.27       17.13      7.14 o 
   6   2   3       17.41        7.78      7.05 o 
   7   2   3        2.19        4.08      8.66 o 
   8   2   3        4.29        5.07     10.07 o 
   9   2   3        7.25       18.52     12.57 o 
  10   2   3        0.33        4.82     11.91 o 
 -12   3   3        0.99       -3.41      5.60 o 
 -11   3   3       22.74       12.89      6.18 o 
 -10   3   3        2.56        2.78      4.43 o 
  -9   3   3       21.06       23.20      5.73 o 
  -8   3   3       20.96       25.02      5.31 o 
  -7   3   3       19.14       18.80      4.55 o 
  -6   3   3        0.33        1.06      1.79 o 
  -5   3   3      167.47      168.76      6.06 o 
  -4   3   3      405.04      427.29     20.58 o 
  -3   3   3      112.20      133.71      5.29 o 
  -2   3   3     1382.80     1279.49     23.31 o 
  -1   3   3     1367.04     1279.33     20.04 o 
   0   3   3     2477.75     2400.97     49.39 o 
   1   3   3        0.50        2.43      1.31 o 
   2   3   3      879.77      865.27     15.41 o 
   3   3   3      352.35      359.26      8.76 o 
   4   3   3     1015.34     1052.65     22.06 o 
   5   3   3      114.43      100.22     12.00 o 
   6   3   3        0.19        0.88      7.01 o 
   7   3   3        0.94        2.76      8.05 o 
   8   3   3        6.17        0.39      9.15 o 
   9   3   3        1.00       -5.98     10.00 o 
  10   3   3        0.06       -3.98     19.75 o 
 -12   4   3       20.31       22.94      7.77 o 
 -11   4   3       15.78       17.39      8.76 o 
 -10   4   3       19.76       24.86      7.05 o 
  -9   4   3       77.97       88.15     13.39 o 
  -8   4   3       46.44       46.87      6.57 o 
  -7   4   3        6.28        5.56      3.40 o 
  -6   4   3      337.07      383.17     10.69 o 
  -5   4   3     1526.21     1568.74     31.71 o 
  -4   4   3      735.36      764.01     19.62 o 
  -3   4   3     2264.56     2315.72     41.23 o 
  -2   4   3     1758.05     1943.95     34.82 o 
  -1   4   3     1920.37     1848.29     28.70 o 
   0   4   3     1369.02     1416.33     22.78 o 
   1   4   3       13.27       11.86      1.44 o 
   2   4   3       30.90       40.57      2.77 o 
   3   4   3       81.66      101.38      7.62 o 
   4   4   3        0.07        4.01      2.09 o 
   5   4   3       54.81       48.50     16.33 o 
   6   4   3        5.66        3.83      4.40 o 
   7   4   3        2.20       12.25      9.32 o 
   8   4   3       11.05        5.50     10.41 o 
   9   4   3        2.84       -6.46      9.29 o 
 -11   5   3      173.57      214.39     34.89 o 
 -10   5   3        0.12       -0.67      5.00 o 
  -9   5   3       63.17       84.86      8.78 o 
  -8   5   3       79.77      107.02     16.84 o 
  -7   5   3      166.95      155.27      6.99 o 
  -6   5   3       11.90       11.74      2.68 o 
  -5   5   3       28.55       29.88      5.44 o 
  -4   5   3     1117.10     1102.65     25.24 o 
  -3   5   3      171.51      185.97      6.67 o 
  -2   5   3        0.47        0.68      2.12 o 
  -1   5   3      117.24      127.30      5.28 o 
   0   5   3     1109.01     1194.39     23.29 o 
   1   5   3        5.61        5.60      1.76 o 
   2   5   3      192.08      213.32      5.42 o 
   3   5   3       69.94       79.65      5.83 o 
   4   5   3      204.58      205.06      8.93 o 
   5   5   3        3.57        4.53      4.08 o 
   6   5   3       91.24       58.71     15.70 o 
   7   5   3       35.14       28.27     10.35 o 
   8   5   3        6.48        7.12     10.73 o 
   9   5   3        0.08       -1.87     11.09 o 
 -11   6   3        0.80        1.23      5.49 o 
 -10   6   3       16.46       11.76      5.86 o 
  -9   6   3       89.32      105.29     10.24 o 
  -8   6   3       34.30       46.55      7.10 o 
  -7   6   3       31.53       43.70      4.82 o 
  -6   6   3       28.49       29.79      3.36 o 
  -5   6   3      284.88      255.04      9.05 o 
  -4   6   3      466.11      491.09     14.44 o 
  -3   6   3       27.93       50.99      4.44 o 
  -2   6   3     1530.78     1537.46     33.01 o 
  -1   6   3       14.32       14.53      2.95 o 
   0   6   3      138.63      135.80      5.96 o 
   1   6   3      394.24      422.14     10.69 o 
   2   6   3       10.15       10.05      1.84 o 
   3   6   3       28.89       31.31      4.45 o 
   4   6   3        6.05        4.79      4.26 o 
   5   6   3       22.02       26.06      5.91 o 
   6   6   3       78.52       59.30     22.00 o 
   7   6   3        2.75       -0.34      4.39 o 
   8   6   3        0.00       -8.09      8.56 o 
   9   6   3        4.55       -3.19     11.25 o 
 -10   7   3        0.05       11.20      6.10 o 
  -9   7   3       25.65       25.31      6.59 o 
  -8   7   3        6.02        7.24      3.41 o 
  -7   7   3        6.65       10.36      3.27 o 
  -6   7   3        0.31       -0.79      1.87 o 
  -5   7   3        0.93        2.62      2.86 o 
  -4   7   3       62.03       75.56      7.09 o 
  -3   7   3       13.41       10.42      3.20 o 
  -2   7   3      747.31      757.43     17.68 o 
  -1   7   3       83.56       81.13      5.22 o 
   0   7   3       34.86       42.40      4.44 o 
   1   7   3      110.59      128.42      7.24 o 
   2   7   3        0.96        0.55      1.88 o 
   3   7   3       19.54       17.52      3.38 o 
   4   7   3        0.26        1.23      3.92 o 
   5   7   3       38.68       31.51      9.80 o 
   6   7   3       32.99       23.98      6.39 o 
   7   7   3       24.76       21.99      6.62 o 
   8   7   3        0.03        7.73     10.13 o 
 -10   8   3        2.69        5.91      8.99 o 
  -9   8   3        0.01       -1.61      5.07 o 
  -8   8   3        0.18        1.56      4.10 o 
  -7   8   3        6.38        6.72      3.06 o 
  -6   8   3        0.89       -0.52      2.91 o 
  -5   8   3        5.27        4.75      3.47 o 
  -4   8   3        3.50        2.50      3.78 o 
  -3   8   3      223.47      240.64      9.16 o 
  -2   8   3        2.44       -0.29      2.88 o 
  -1   8   3        1.38        3.17      3.01 o 
   0   8   3       49.23       56.39      5.32 o 
   1   8   3        0.51       -1.44      3.39 o 
   2   8   3        2.62        1.03      3.89 o 
   3   8   3      250.10      243.51     12.38 o 
   4   8   3      149.04      181.15     12.52 o 
   5   8   3       42.27       46.36      7.40 o 
   6   8   3        0.02       -7.13      4.76 o 
   7   8   3        0.12       -0.80      4.88 o 
   8   8   3        0.21       -7.63      5.09 o 
  -9   9   3        4.97        5.85      9.14 o 
  -8   9   3       19.34       20.79      4.70 o 
  -7   9   3       35.58       33.67      4.57 o 
  -6   9   3        6.19        7.15      4.05 o 
  -5   9   3       43.61       52.29      8.76 o 
  -4   9   3      189.86      181.57      8.67 o 
  -3   9   3        0.02       -1.52      3.34 o 
  -2   9   3     1392.02     1173.00     26.22 o 
  -1   9   3      142.91      157.33      9.11 o 
   0   9   3      429.01      387.45     12.66 o 
   1   9   3      906.92      927.76     22.16 o 
   2   9   3      155.81      204.28     13.64 o 
   3   9   3       66.85       63.45     11.38 o 
   4   9   3      271.90      305.76     11.85 o 
   5   9   3       64.67       90.51     12.08 o 
   6   9   3        4.82        6.53      6.78 o 
   7   9   3       14.30        4.16      6.77 o 
  -8  10   3       43.14       49.09      6.07 o 
  -7  10   3       93.10       82.60      8.27 o 
  -6  10   3        6.01        9.02      5.27 o 
  -5  10   3       10.27       13.47      5.14 o 
  -4  10   3      439.50      378.21     15.58 o 
  -3  10   3        2.21        3.05      4.18 o 
  -2  10   3        0.15        1.92      5.14 o 
  -1  10   3      601.17      583.15     19.88 o 
   0  10   3      631.28      626.84     20.69 o 
   1  10   3      475.28      484.94     25.41 o 
   2  10   3      528.37      515.51     24.44 o 
   3  10   3      571.55      452.85     34.87 o 
   4  10   3       27.09       44.55     14.46 o 
   5  10   3       97.64       88.90     23.84 o 
   6  10   3        9.77       11.98      7.56 o 
  -7  11   3        0.72        0.84      3.54 o 
  -6  11   3       23.51       13.39      5.49 o 
  -5  11   3        3.25        0.10      4.83 o 
  -4  11   3        1.23       -2.91      4.75 o 
  -3  11   3       63.03       62.52      8.21 o 
  -2  11   3       36.41       41.16      7.47 o 
  -1  11   3       67.08       74.00      9.31 o 
   0  11   3        0.30        2.72      6.44 o 
   1  11   3        3.63       -4.15      6.57 o 
   2  11   3        5.05       18.32     12.77 o 
   3  11   3        1.78        0.55     16.90 o 
   4  11   3        0.71       14.54      8.82 o 
   5  11   3       77.33       82.82     13.16 o 
  -6  12   3       19.16       10.83      6.25 o 
  -5  12   3       21.34       16.27      8.55 o 
  -4  12   3       74.36       81.84      9.64 o 
  -3  12   3        2.93       13.68      6.19 o 
  -2  12   3        2.34       13.00      5.93 o 
  -1  12   3        4.53        1.43      7.57 o 
   0  12   3        0.41        1.01      6.82 o 
   1  12   3       20.49       25.96      9.35 o 
   2  12   3        4.38       20.53      9.54 o 
   3  12   3       21.95       23.25     10.19 o 
   4  12   3       20.58       12.70      8.49 o 
  -4  13   3       26.56       33.15      7.97 o 
  -3  13   3        0.47       -1.92      5.48 o 
  -2  13   3       29.28       27.61     16.62 o 
  -1  13   3        0.71        0.71      8.09 o 
   0  13   3      132.92      178.50     24.00 o 
   1  13   3        0.83       -2.52      7.79 o 
   2  13   3       12.88       21.83      9.68 o 
 -12   0   4        9.28       14.26     15.42 o 
 -11   0   4        2.25       11.79     13.57 o 
 -10   0   4        7.45       13.15     12.05 o 
  -9   0   4       22.33       18.28     10.98 o 
  -8   0   4       92.12       62.65     12.84 o 
  -7   0   4     1209.01     1156.10     54.18 o 
  -6   0   4     1763.96     1811.87     75.44 o 
  -5   0   4     3031.71     2956.62    113.26 o 
  -4   0   4      291.31      315.74     17.08 o 
  -3   0   4     2348.69     2178.95     57.17 o 
  -2   0   4     4006.88     3982.29     93.25 o 
   1   0   4    10252.89    10649.75    689.02 o 
   2   0   4      645.66      427.11     18.55 o 
   3   0   4       91.83       93.04      9.47 o 
   4   0   4    19167.48    19518.76    441.04 o 
   5   0   4      645.87      790.48     42.78 o 
   6   0   4      242.49      248.61     23.57 o 
   7   0   4       92.02       84.07     19.78 o 
   8   0   4        0.70        5.07     14.28 o 
   9   0   4        1.66        3.25     15.42 o 
  10   0   4        1.41       -2.09     16.90 o 
 -12   1   4        1.57       -2.02      9.65 o 
 -11   1   4        0.64      -10.85      7.24 o 
 -10   1   4        1.47       -3.87      7.13 o 
  -9   1   4        0.26        3.87      6.77 o 
  -8   1   4      148.88      157.84     12.30 o 
  -7   1   4       17.78       24.91      6.41 o 
  -6   1   4      207.82      221.93     11.95 o 
  -5   1   4      554.83      571.17     14.21 o 
  -4   1   4     1219.33     1262.14     22.22 o 
  -3   1   4       90.71       76.84      3.73 o 
  -2   1   4     1293.37     1224.90     35.77 o 
   0   1   4     7282.67     2785.39    101.88 o 
   1   1   4      673.85      677.89     13.15 o 
   2   1   4      687.56      780.88     15.45 o 
   3   1   4      332.17      308.41      8.63 o 
   4   1   4     1014.53      907.49     39.88 o 
   5   1   4        2.53        0.20      4.50 o 
   6   1   4       82.77       71.47     11.86 o 
   7   1   4        5.36        4.61      9.28 o 
   8   1   4        1.57       -4.03      9.77 o 
   9   1   4       22.26        5.47     10.82 o 
  10   1   4        0.72       -3.11     11.70 o 
 -12   2   4       10.69       12.17      5.98 o 
 -11   2   4       13.20        9.61      5.73 o 
 -10   2   4        1.30       -1.19      3.69 o 
  -9   2   4       55.79       50.32     10.18 o 
  -8   2   4      173.96      186.51      9.81 o 
  -7   2   4      175.12      167.96      8.55 o 
  -6   2   4      107.42      121.68      6.79 o 
  -5   2   4      851.31      919.14     18.01 o 
  -4   2   4        9.15        8.94      2.43 o 
  -3   2   4       70.74       68.30      3.70 o 
  -2   2   4       54.04       64.93      4.87 o 
  -1   2   4     1686.71     1612.89     36.89 o 
   0   2   4     1242.54     1122.27     21.04 o 
   1   2   4      743.74      719.13     13.90 o 
   2   2   4     1815.84     1798.50     32.27 o 
   3   2   4      484.89      493.52     11.78 o 
   4   2   4      708.18      792.70     25.95 o 
   5   2   4       30.19       25.87     10.22 o 
   6   2   4        3.46        4.10      7.84 o 
   7   2   4       13.12        7.74     10.10 o 
   8   2   4        7.06       -4.69      9.78 o 
   9   2   4        0.00       -4.06     11.77 o 
 -12   3   4        2.72        0.35      5.11 o 
 -11   3   4       18.91       22.63      6.36 o 
 -10   3   4        0.37       -0.67      3.68 o 
  -9   3   4       45.59       53.85      7.20 o 
  -8   3   4        8.52       15.91      4.54 o 
  -7   3   4      500.77      528.94     16.91 o 
  -6   3   4      374.51      433.54     14.82 o 
  -5   3   4     2041.91     2198.18     47.67 o 
  -4   3   4      577.55      604.96     15.90 o 
  -3   3   4      312.04      286.47      8.78 o 
  -2   3   4     2884.35     2700.27     43.99 o 
  -1   3   4      134.67      144.53      4.94 o 
   0   3   4      662.01      592.25     11.69 o 
   1   3   4        2.39       -0.60      1.45 o 
   2   3   4       14.67       10.06      2.28 o 
   3   3   4      610.10      560.97     10.45 o 
   4   3   4        3.15        5.29      2.02 o 
   5   3   4       70.22       42.88     17.38 o 
   6   3   4       27.18       24.89     13.17 o 
   7   3   4       18.28       17.62     13.10 o 
   8   3   4        8.34       13.42     11.34 o 
   9   3   4        3.41       -2.12     11.94 o 
 -12   4   4        4.97        1.37      5.71 o 
 -11   4   4       98.85      117.81     22.72 o 
 -10   4   4        2.00        5.26      4.93 o 
  -9   4   4       79.75       88.78     15.70 o 
  -8   4   4      128.48      148.35     12.34 o 
  -7   4   4        4.39        4.23      2.27 o 
  -6   4   4      134.59      111.55      5.46 o 
  -5   4   4      684.26      831.48     25.49 o 
  -4   4   4     1069.44     1059.28     47.54 o 
  -3   4   4     1549.69     1600.53     35.14 o 
  -2   4   4      408.37      400.33      8.57 o 
  -1   4   4       29.84       26.21      2.48 o 
   0   4   4       65.15       72.82      2.97 o 
   1   4   4      100.65       80.51      3.82 o 
   2   4   4      216.97      214.39      6.90 o 
   3   4   4        1.12        4.29      2.62 o 
   4   4   4       14.20        8.43      3.43 o 
   5   4   4       75.98       72.58     10.33 o 
   6   4   4       76.80       56.08     22.02 o 
   7   4   4        0.00       -0.34      9.58 o 
   8   4   4        8.37       -2.80     20.97 o 
   9   4   4        8.78        9.93     12.32 o 
 -12   5   4       64.32       70.15     24.69 o 
 -11   5   4       53.02       63.19     10.03 o 
 -10   5   4       15.31       19.12      6.33 o 
  -9   5   4       81.96       96.06      9.23 o 
  -8   5   4       16.50       22.24      5.52 o 
  -7   5   4        0.17        0.88      2.15 o 
  -6   5   4      514.32      519.38     14.46 o 
  -5   5   4       24.57       35.78      3.86 o 
  -4   5   4      544.63      535.47     13.01 o 
  -3   5   4     1069.50     1362.51     32.39 o 
  -2   5   4      413.74      455.75      9.32 o 
  -1   5   4     1561.83     1673.64     26.86 o 
   0   5   4     1723.59     1757.02     30.70 o 
   1   5   4      420.23      425.32      8.10 o 
   2   5   4      356.75      388.93     14.55 o 
   3   5   4        5.14        9.87      3.13 o 
   4   5   4       76.90       74.91      6.47 o 
   5   5   4       32.63       31.06      9.16 o 
   6   5   4        5.83        9.92      4.40 o 
   7   5   4       30.64       21.29     16.96 o 
   8   5   4       48.62        7.11     10.10 o 
   9   5   4        2.07       -5.77     21.48 o 
 -11   6   4        3.27       -4.86      5.32 o 
 -10   6   4       55.80       78.83      9.38 o 
  -9   6   4       28.78       42.03      6.98 o 
  -8   6   4      108.73      125.62      7.58 o 
  -7   6   4      127.88      140.33      8.57 o 
  -6   6   4       27.75       23.23      4.50 o 
  -5   6   4        1.27       -2.16      2.21 o 
  -4   6   4      513.75      489.23     15.56 o 
  -3   6   4      674.14      655.47     15.35 o 
  -2   6   4       32.19       55.41      4.14 o 
  -1   6   4      928.90     1004.02     20.76 o 
   0   6   4      223.48      206.14      7.89 o 
   1   6   4       12.63       11.30      1.94 o 
   2   6   4       58.33       57.09      5.47 o 
   3   6   4        9.80        9.13      4.22 o 
   4   6   4        5.77        9.21      4.91 o 
   5   6   4        1.97        2.90      4.54 o 
   6   6   4        7.42        8.87      4.81 o 
   7   6   4        5.06        3.75      4.78 o 
   8   6   4        0.87       -5.31      9.81 o 
 -11   7   4       19.65       29.98      8.06 o 
 -10   7   4       73.42       99.44     20.54 o 
  -9   7   4       12.60       21.71      6.53 o 
  -8   7   4       52.27       62.36      6.05 o 
  -7   7   4        1.53        3.54      2.72 o 
  -6   7   4       15.74       13.51      3.73 o 
  -5   7   4      349.33      338.06     10.90 o 
  -4   7   4      285.72      278.34      9.49 o 
  -3   7   4      411.50      409.42     11.70 o 
  -2   7   4      621.72      649.00     15.63 o 
  -1   7   4      241.27      245.55      8.40 o 
   0   7   4       29.39       33.20      3.84 o 
   1   7   4        0.20        2.03      1.94 o 
   2   7   4       46.99       63.43      4.67 o 
   3   7   4        0.29       -0.20      4.20 o 
   4   7   4       42.77       36.97      6.55 o 
   5   7   4        8.13        8.47      7.31 o 
   6   7   4        2.51        2.96      6.72 o 
   7   7   4        2.57        6.08      5.56 o 
   8   7   4        0.04      -10.96     10.37 o 
 -10   8   4        9.64       10.88      7.34 o 
  -9   8   4        0.14       -1.51      4.69 o 
  -8   8   4       21.93       23.37      4.78 o 
  -7   8   4       59.54       53.00      5.64 o 
  -6   8   4       13.49       12.13      3.77 o 
  -5   8   4       96.64       87.44     10.93 o 
  -4   8   4       33.58       31.64      4.66 o 
  -3   8   4      396.78      368.47     11.55 o 
  -2   8   4       68.09       71.29      5.57 o 
  -1   8   4      659.15      601.30     17.64 o 
   0   8   4        1.07        1.69      3.05 o 
   1   8   4      114.05      118.13      8.74 o 
   2   8   4       38.14       40.09      4.55 o 
   3   8   4      136.59      149.23     12.39 o 
   4   8   4      138.28      122.86     19.93 o 
   5   8   4       16.71       23.34      7.95 o 
   6   8   4        0.85        7.11      6.46 o 
   7   8   4        9.53       11.75      7.52 o 
  -9   9   4        3.20        0.38      3.94 o 
  -8   9   4       29.90       24.54      5.34 o 
  -7   9   4       51.48       42.54      5.64 o 
  -6   9   4       12.96        6.80      4.30 o 
  -5   9   4        5.06        1.20      3.77 o 
  -4   9   4      143.23      148.53     14.53 o 
  -3   9   4      140.17      134.27      9.13 o 
  -2   9   4       19.20       32.35      5.86 o 
  -1   9   4     1160.46     1117.05     29.79 o 
   0   9   4      490.25      499.69     22.76 o 
   1   9   4        8.81       12.19      6.42 o 
   2   9   4        0.53        0.05      6.57 o 
   3   9   4        0.88       -8.58      5.77 o 
   4   9   4       11.10       21.01      8.66 o 
   5   9   4        2.17        1.68      6.42 o 
   6   9   4       14.74       17.85      7.69 o 
   7   9   4        4.07       -1.66      5.60 o 
  -9  10   4        7.16        4.31      4.81 o 
  -8  10   4       58.52       63.05      7.82 o 
  -7  10   4       34.41       24.54      4.33 o 
  -6  10   4        0.87        0.89      4.55 o 
  -5  10   4       65.18       67.59      7.83 o 
  -4  10   4       56.95       51.09      7.09 o 
  -3  10   4       10.06        9.82      5.08 o 
  -2  10   4        0.19       -1.41      5.43 o 
  -1  10   4        4.76        4.55      5.00 o 
   0  10   4        0.72        6.26      7.45 o 
   1  10   4     1144.22     1207.87     41.76 o 
   2  10   4      136.32      116.40     14.33 o 
   3  10   4      250.46       36.84     15.07 o 
   4  10   4      351.85      394.14     22.13 o 
   5  10   4        4.90        9.34      7.06 o 
   6  10   4        7.41        3.92      7.00 o 
  -8  11   4        3.48       12.14      5.57 o 
  -7  11   4        0.30        1.49      4.40 o 
  -6  11   4       14.74        7.24      4.78 o 
  -5  11   4        9.79        5.28      5.10 o 
  -4  11   4       39.07       38.40      9.26 o 
  -3  11   4       33.47       38.74      7.11 o 
  -2  11   4       21.44       25.06      6.50 o 
  -1  11   4       88.91      108.65     30.43 o 
   0  11   4      295.55      294.09     18.93 o 
   1  11   4       61.81       95.53     13.00 o 
   2  11   4       27.28       35.21     10.37 o 
   3  11   4       19.40       28.69     10.31 o 
   4  11   4        7.90       10.06      7.91 o 
   5  11   4       12.92       15.59      8.52 o 
  -6  12   4        0.36        3.72      5.48 o 
  -5  12   4       67.34       47.04      8.19 o 
  -4  12   4       16.03       10.51      5.90 o 
  -3  12   4      132.24      132.88     11.09 o 
  -2  12   4       64.49       83.84     13.90 o 
  -1  12   4        0.24       -4.43      6.66 o 
   0  12   4       21.51       19.46     15.00 o 
   1  12   4       39.76       42.54     12.68 o 
   2  12   4       12.91       14.93     10.91 o 
   3  12   4        8.84       19.60      9.76 o 
  -4  13   4        1.13       -3.54      5.53 o 
  -3  13   4        4.39        1.76      7.85 o 
  -2  13   4        3.91       -4.60      6.54 o 
  -1  13   4        8.04       -0.69      8.00 o 
   0  13   4        0.10        2.88     11.59 o 
   1  13   4       22.13       28.02     10.62 o 
 -13   1   5        2.37       -2.31     10.48 o 
 -12   1   5        1.27       -3.87      8.50 o 
 -11   1   5        9.55        5.54      8.56 o 
 -10   1   5       10.05        9.73      7.89 o 
  -9   1   5        1.88       -2.22      5.96 o 
  -8   1   5       72.34       67.46      9.61 o 
  -7   1   5     1102.63     1065.29     35.65 o 
  -6   1   5     1001.34     1179.64     36.76 o 
  -5   1   5        0.07       -1.61      1.07 o 
  -4   1   5        4.34        3.43      1.62 o 
  -3   1   5      993.58     1017.55     20.17 o 
  -2   1   5     2459.59     2310.60     39.13 o 
  -1   1   5      524.98      195.80      9.84 o 
   0   1   5      803.52      772.24     23.64 o 
   1   1   5       79.97      102.52      4.87 o 
   2   1   5      828.32      854.19     20.44 o 
   3   1   5     3782.65     3993.15     85.35 o 
   4   1   5      361.49      333.77     12.42 o 
   5   1   5       17.01       15.34      6.13 o 
   6   1   5        0.46       -2.78      8.24 o 
   7   1   5       13.32       34.37     12.01 o 
   8   1   5        8.46       22.13     12.48 o 
   9   1   5        2.90       -7.42     10.01 o 
 -12   2   5        4.38        1.44      5.15 o 
 -11   2   5        7.21        2.83      4.50 o 
 -10   2   5       49.20       55.56      7.51 o 
  -9   2   5        0.07        0.38      3.36 o 
  -8   2   5        9.93       13.28      4.38 o 
  -7   2   5      324.49      365.63     13.34 o 
  -6   2   5      214.76      230.66      7.40 o 
  -5   2   5      675.24      751.81     19.31 o 
  -4   2   5        1.02       -0.78      1.32 o 
  -3   2   5      609.30      590.83     14.40 o 
  -2   2   5     1970.02     1767.60     34.96 o 
  -1   2   5        6.50        4.37      2.37 o 
   0   2   5      120.16      102.04      4.31 o 
   1   2   5      866.66      828.89     16.84 o 
   2   2   5     4006.82     3839.27     62.71 o 
   3   2   5        2.84       -1.29      3.39 o 
   4   2   5        0.71        1.70      2.62 o 
   5   2   5       52.99       39.41     11.61 o 
   6   2   5       14.84       15.32      9.69 o 
   7   2   5        1.34        0.45      8.09 o 
   8   2   5        0.05       -8.03      9.75 o 
   9   2   5        1.98        2.86     11.67 o 
 -12   3   5        4.22        7.94      5.88 o 
 -11   3   5       16.89       31.43      7.28 o 
 -10   3   5        2.97        7.07      4.86 o 
  -9   3   5       58.50       64.32      7.55 o 
  -8   3   5        5.84       13.14      4.46 o 
  -7   3   5       33.60       43.90      5.15 o 
  -6   3   5       81.86       92.02      5.64 o 
  -5   3   5       94.97      102.03      6.83 o 
  -4   3   5      134.58      159.19      6.67 o 
  -3   3   5     2201.14     1965.54     39.03 o 
  -2   3   5      676.94      650.29     17.43 o 
  -1   3   5       31.06       43.40      4.64 o 
   0   3   5      254.14      244.73      6.50 o 
   1   3   5      516.08      497.04     11.15 o 
   2   3   5     1010.37     1007.04     22.74 o 
   3   3   5        0.41       -2.14      2.42 o 
   4   3   5       67.75       65.74      7.83 o 
   5   3   5       79.38       72.02     13.09 o 
   6   3   5      149.73      162.22     13.66 o 
   7   3   5       23.86       16.45     10.90 o 
   8   3   5        0.36        4.44     10.76 o 
   9   3   5        1.69        4.36     13.48 o 
 -12   4   5        2.96        8.78      6.41 o 
 -11   4   5        2.88       -1.10      4.46 o 
 -10   4   5       72.16       67.96      8.44 o 
  -9   4   5      140.00      156.62     10.35 o 
  -8   4   5       57.52       58.82      6.75 o 
  -7   4   5      124.64      143.31      6.48 o 
  -6   4   5       62.32       64.45     13.80 o 
  -5   4   5       24.53       24.26      3.97 o 
  -4   4   5     1880.98     1901.91     53.08 o 
  -3   4   5     2909.30     2882.50     56.29 o 
  -2   4   5     2959.51     3038.99     50.15 o 
  -1   4   5     1275.63     1377.25     24.64 o 
   0   4   5      911.78      974.09     18.33 o 
   1   4   5      596.30      569.28     11.62 o 
   2   4   5      247.67      251.32     12.55 o 
   3   4   5        0.58        1.80      2.86 o 
   4   4   5       12.17       16.99      4.19 o 
   5   4   5        3.26        2.78      3.66 o 
   6   4   5        0.00        0.87      3.78 o 
   7   4   5       18.56       20.14     11.52 o 
   8   4   5        0.03       -8.56     10.91 o 
   9   4   5        2.30      -11.64     11.89 o 
 -12   5   5        1.52       -1.26      6.08 o 
 -11   5   5       12.77        8.22      5.91 o 
 -10   5   5        2.70        5.06      5.04 o 
  -9   5   5      531.50      616.64     21.08 o 
  -8   5   5       81.84      114.78     13.14 o 
  -7   5   5      320.00      346.06     10.67 o 
  -6   5   5       81.66       69.37      7.51 o 
  -5   5   5       53.73       34.87      4.60 o 
  -4   5   5        0.02        0.80      1.42 o 
  -3   5   5        7.34        4.02      1.78 o 
  -2   5   5     1108.50     1235.89     20.61 o 
  -1   5   5       26.48       35.04      3.36 o 
   0   5   5       25.94       24.49      2.31 o 
   1   5   5       25.11       17.90      4.23 o 
   2   5   5      175.80      175.76     10.78 o 
   3   5   5        4.72        4.90      3.23 o 
   4   5   5        9.67        7.16      3.83 o 
   5   5   5       13.43       13.51      5.22 o 
   6   5   5       18.64       10.52      5.22 o 
   7   5   5        0.05       -6.73      8.41 o 
   8   5   5        7.40        0.45     11.46 o 
 -11   6   5      156.20      175.19     23.22 o 
 -10   6   5      203.20      240.83     13.37 o 
  -9   6   5       50.61       67.70      8.37 o 
  -8   6   5        0.48        1.87      2.98 o 
  -7   6   5       30.49       28.57      4.35 o 
  -6   6   5       75.63       51.13     11.28 o 
  -5   6   5       70.13       64.42     12.80 o 
  -4   6   5      149.76      134.60      6.03 o 
  -3   6   5      393.12      386.45     13.74 o 
  -2   6   5      616.19      665.15     12.92 o 
  -1   6   5      234.06      273.51      7.19 o 
   0   6   5      703.15      705.70     13.55 o 
   1   6   5       21.94       22.28      3.17 o 
   2   6   5      154.23      159.71      6.78 o 
   3   6   5       33.45       30.04      5.80 o 
   4   6   5        1.94        2.92      4.79 o 
   5   6   5        1.94        0.44      5.01 o 
   6   6   5        1.33        1.77      4.79 o 
   7   6   5        2.16        1.60      5.56 o 
   8   6   5       11.95       -5.93     11.00 o 
 -11   7   5        1.46       -7.18      5.82 o 
 -10   7   5       29.72       34.81      7.65 o 
  -9   7   5       22.69       30.20      5.15 o 
  -8   7   5       11.11        9.89      5.24 o 
  -7   7   5      252.51      221.61     23.34 o 
  -6   7   5       37.58       42.42     11.91 o 
  -5   7   5       87.73       95.16     18.50 o 
  -4   7   5       76.46       70.51      5.24 o 
  -3   7   5       10.34        5.26      2.65 o 
  -2   7   5        4.98        7.45      2.67 o 
  -1   7   5       43.03       45.02      4.10 o 
   0   7   5      450.54      475.47     44.98 o 
   1   7   5       23.66       21.71      5.23 o 
   2   7   5        1.86        1.25      3.81 o 
   3   7   5       11.01       13.22      5.42 o 
   4   7   5        2.17        0.46      7.84 o 
   5   7   5        5.12       -4.10      4.70 o 
   6   7   5        0.69        4.47      6.11 o 
   7   7   5        4.65        0.88      6.48 o 
 -10   8   5        0.07       -5.77      5.65 o 
  -9   8   5       14.10        9.62      6.58 o 
  -8   8   5       10.99       14.91      4.46 o 
  -7   8   5        0.05        1.71      4.36 o 
  -6   8   5        0.64        0.96      3.47 o 
  -5   8   5        0.13        1.85      3.39 o 
  -4   8   5        2.07        2.83      3.36 o 
  -3   8   5       32.89       30.77      5.06 o 
  -2   8   5      138.50      124.92      8.50 o 
  -1   8   5      418.06      433.10     17.44 o 
   0   8   5       41.45       46.78     12.21 o 
   1   8   5       35.38       31.85      9.23 o 
   2   8   5       64.38       60.78     37.76 o 
   3   8   5        4.55        7.63      7.24 o 
   4   8   5        1.05       -9.81      8.85 o 
   5   8   5       24.56       17.10      7.34 o 
   6   8   5       43.22       43.36      9.87 o 
   7   8   5       16.31       12.38      7.80 o 
 -10   9   5        5.43        9.19      7.78 o 
  -9   9   5        7.20        7.43      4.35 o 
  -8   9   5        2.03       -1.96      3.56 o 
  -7   9   5       15.02       10.01      8.48 o 
  -6   9   5       55.37       55.10      9.92 o 
  -5   9   5      144.80      127.91      9.16 o 
  -4   9   5       12.01        7.51      4.36 o 
  -3   9   5      136.95      116.80      8.51 o 
  -2   9   5       93.37       94.63      7.87 o 
  -1   9   5       30.45       31.07     10.49 o 
   0   9   5     1206.65     1100.53     57.07 o 
   1   9   5       49.12       72.86     23.96 o 
   2   9   5      378.52      389.11     21.23 o 
   3   9   5      426.23      315.80     29.82 o 
   4   9   5       25.52       35.58     18.09 o 
   5   9   5       36.85       42.03      9.52 o 
   6   9   5       55.08       67.87     20.75 o 
  -9  10   5        4.27       -2.39      4.62 o 
  -8  10   5        0.00        0.36      4.25 o 
  -7  10   5       35.06       26.73      7.29 o 
  -6  10   5      167.60      126.12     20.15 o 
  -5  10   5      194.92      162.05     10.32 o 
  -4  10   5       21.02       24.43      5.74 o 
  -3  10   5       15.51        9.39      4.84 o 
  -2  10   5      348.40      278.66     17.32 o 
  -1  10   5        1.36        3.09      6.88 o 
   0  10   5       33.65       42.98      9.99 o 
   1  10   5      181.73      194.39     16.40 o 
   2  10   5      190.67      196.64     21.71 o 
   3  10   5      115.18       62.70     42.34 o 
   4  10   5      172.73      130.07     28.44 o 
   5  10   5      151.91      135.30     30.62 o 
  -8  11   5        3.54        0.73      5.77 o 
  -7  11   5       21.83       13.77      6.68 o 
  -6  11   5       39.57       29.08      6.56 o 
  -5  11   5       22.87       23.47      6.46 o 
  -4  11   5       82.25       62.17     10.17 o 
  -3  11   5        1.33        2.86      4.40 o 
  -2  11   5       20.57       30.62      9.94 o 
  -1  11   5       68.58       60.24     11.32 o 
   0  11   5        8.67        8.99      7.13 o 
   1  11   5       28.90       25.06      9.37 o 
   2  11   5        3.27        0.08      7.72 o 
   3  11   5        0.45        3.58      7.53 o 
   4  11   5        4.51        3.23      6.95 o 
  -6  12   5       14.20       20.43      7.62 o 
  -5  12   5       39.83       46.15      7.91 o 
  -4  12   5       74.45       83.88      9.32 o 
  -3  12   5       15.67       -1.91      6.52 o 
  -2  12   5       68.32       83.63     17.99 o 
  -1  12   5        0.17        1.92      7.49 o 
   0  12   5        6.57        9.30      8.22 o 
   1  12   5        1.75        8.49      8.41 o 
   2  12   5        4.85        7.29     10.63 o 
   3  12   5        9.94       25.56     10.49 o 
  -4  13   5        2.42       -5.01      7.23 o 
  -3  13   5        0.18        8.31     10.99 o 
  -2  13   5        7.95        0.28      8.01 o 
  -1  13   5        0.73       -0.87      7.37 o 
   0  13   5       13.04       13.82     10.01 o 
 -13   0   6        3.03       11.26     15.20 o 
 -12   0   6        4.98       -1.99     11.59 o 
 -11   0   6        2.07        7.20     11.42 o 
 -10   0   6       12.23       -5.60      8.36 o 
  -9   0   6       84.97       52.37     13.41 o 
  -8   0   6       22.99       23.82      9.60 o 
  -7   0   6      195.38      214.91     17.81 o 
  -6   0   6      985.06     1101.36     48.79 o 
  -5   0   6     1560.22     1631.56     37.52 o 
  -4   0   6     2962.85     3099.08     75.41 o 
  -3   0   6     1670.10     1706.72     42.74 o 
  -2   0   6      389.06      364.74      9.15 o 
  -1   0   6     1597.45     1580.31     36.34 o 
   0   0   6     1664.58     1518.98     35.35 o 
   1   0   6      217.47      235.05     10.14 o 
   2   0   6     1077.88     1206.99     30.22 o 
   3   0   6     1796.14     1944.32     98.96 o 
   4   0   6      143.29      117.70     10.95 o 
   5   0   6      143.69       69.02     16.31 o 
   6   0   6     1309.77     1260.39     64.96 o 
   7   0   6       81.91      116.80     22.01 o 
   8   0   6       18.05       10.08     11.02 o 
   9   0   6        7.58        2.74     10.81 o 
 -13   1   6       26.54       19.52      8.48 o 
 -12   1   6       16.70        0.06      8.36 o 
 -11   1   6        5.25       -2.68      7.28 o 
 -10   1   6        5.61        3.77      7.02 o 
  -9   1   6       26.00       25.45      7.84 o 
  -8   1   6       65.33       55.83      8.64 o 
  -7   1   6       15.46       19.96     12.49 o 
  -6   1   6      433.91      520.19     14.38 o 
  -5   1   6      181.37      207.59      9.58 o 
  -4   1   6       63.74       70.11      4.05 o 
  -3   1   6      272.86      296.76      8.45 o 
  -2   1   6      637.22      650.89     11.20 o 
  -1   1   6       16.11       21.21      3.06 o 
   0   1   6      944.43     1008.11     36.53 o 
   1   1   6        0.02       -0.57      1.82 o 
   2   1   6     1903.19     1850.33     36.24 o 
   3   1   6        0.09        1.17      2.30 o 
   4   1   6        5.64       11.32      4.32 o 
   5   1   6       34.39       33.00      5.98 o 
   6   1   6      130.14       85.37     13.75 o 
   7   1   6        6.90        4.97      8.93 o 
   8   1   6        5.37        7.34      9.75 o 
 -13   2   6        5.11       -0.35      5.57 o 
 -12   2   6        4.80        4.02      5.93 o 
 -11   2   6       14.84       13.51      5.88 o 
 -10   2   6       44.71       45.99      7.33 o 
  -9   2   6       34.63       36.90      6.16 o 
  -8   2   6        4.06        4.59      3.24 o 
  -7   2   6      264.60      277.59      8.71 o 
  -6   2   6      446.06      448.48     11.11 o 
  -5   2   6      419.78      468.48     16.05 o 
  -4   2   6      294.64      336.19     10.07 o 
  -3   2   6      315.71      315.54      8.98 o 
  -2   2   6       20.54       20.04      2.63 o 
  -1   2   6      433.82      469.02     11.44 o 
   0   2   6      200.63      184.85      6.73 o 
   1   2   6       84.10       82.50      4.33 o 
   2   2   6       43.11       53.52      4.38 o 
   3   2   6       11.78       13.05      3.20 o 
   4   2   6      384.30      393.55     32.46 o 
   5   2   6        7.85        0.05      6.09 o 
   6   2   6      134.60      191.96     21.50 o 
   7   2   6       12.22        4.99     16.86 o 
   8   2   6        1.09       -3.69     10.09 o 
 -12   3   6       11.01       10.44      5.71 o 
 -11   3   6       81.24       90.78     11.56 o 
 -10   3   6        1.31        0.91      3.95 o 
  -9   3   6       10.02       21.23      5.16 o 
  -8   3   6       16.99       21.20      4.87 o 
  -7   3   6       28.21       41.22      5.48 o 
  -6   3   6      230.86      208.25     10.86 o 
  -5   3   6      640.84      649.98     19.24 o 
  -4   3   6     1305.93     1455.32     26.63 o 
  -3   3   6     2511.60     2678.60     52.13 o 
  -2   3   6      743.54      770.59     17.96 o 
  -1   3   6      112.95      148.10      7.56 o 
   0   3   6     1028.41      988.04     22.59 o 
   1   3   6      114.25      112.33      7.25 o 
   2   3   6      487.46      456.60     13.26 o 
   3   3   6        6.54        5.25      2.95 o 
   4   3   6       46.45       56.19      6.37 o 
   5   3   6       67.39       47.74     13.40 o 
   6   3   6        4.63       19.70      9.48 o 
   7   3   6        2.96        9.51      9.71 o 
   8   3   6        3.36       15.67     16.24 o 
 -12   4   6        9.05       11.45      6.44 o 
 -11   4   6       50.72       62.20      8.74 o 
 -10   4   6       15.10        9.82      5.63 o 
  -9   4   6      273.48      299.18     13.55 o 
  -8   4   6       11.70       12.30      4.45 o 
  -7   4   6      185.72      183.93      7.25 o 
  -6   4   6      165.51      148.72      9.02 o 
  -5   4   6        1.67        3.79      2.78 o 
  -4   4   6      527.39      442.22     11.20 o 
  -3   4   6      640.34      693.36     16.66 o 
  -2   4   6     1047.49     1001.21     44.23 o 
  -1   4   6      686.72      684.50     20.12 o 
   0   4   6       52.76       55.01      3.50 o 
   1   4   6       48.03       47.23      3.85 o 
   2   4   6        3.25        5.72      3.00 o 
   3   4   6        0.42        1.77      3.02 o 
   4   4   6        3.81       -2.22      3.58 o 
   5   4   6        0.06       -2.76      3.51 o 
   6   4   6        1.20        3.90      4.89 o 
   7   4   6        7.01       13.36     12.12 o 
   8   4   6        2.32        1.09     12.34 o 
 -12   5   6        2.59       -0.26      5.27 o 
 -11   5   6        9.76        8.85      6.00 o 
 -10   5   6      226.92      248.01     13.34 o 
  -9   5   6      261.93      314.67     11.26 o 
  -8   5   6       52.22       54.63      5.37 o 
  -7   5   6      291.99      299.14     12.65 o 
  -6   5   6       89.40       93.96      9.41 o 
  -5   5   6        3.40        6.72      3.11 o 
  -4   5   6      569.96      531.82     12.00 o 
  -3   5   6        1.02        5.83      2.54 o 
  -2   5   6     1269.74     1304.47     24.24 o 
  -1   5   6      477.95      595.19     11.47 o 
   0   5   6       54.22       61.37      3.63 o 
   1   5   6      626.54      654.48     15.16 o 
   2   5   6      382.12      394.78     10.81 o 
   3   5   6       36.55       26.26      4.55 o 
   4   5   6       63.36       52.70      8.14 o 
   5   5   6        1.10        0.30      5.01 o 
   6   5   6       17.21        7.06      6.68 o 
   7   5   6        5.03        3.73     11.08 o 
   8   5   6        0.09      -11.22     11.52 o 
 -11   6   6       42.84       64.32      9.50 o 
 -10   6   6      171.76      197.21     12.42 o 
  -9   6   6       61.20       61.26      6.21 o 
  -8   6   6      286.60      324.56     11.13 o 
  -7   6   6       48.60       42.87      6.12 o 
  -6   6   6      159.44      147.27     10.61 o 
  -5   6   6      206.98      194.63     12.59 o 
  -4   6   6       94.11       87.13     12.72 o 
  -3   6   6        1.45        0.85      2.04 o 
  -2   6   6      761.27      728.84     15.73 o 
  -1   6   6      223.20      213.09      7.93 o 
   0   6   6       61.09       65.99      8.17 o 
   1   6   6      328.66      335.31     18.45 o 
   2   6   6       81.93       80.10      6.90 o 
   3   6   6        0.00       -4.06      4.62 o 
   4   6   6        1.39       -2.18      4.41 o 
   5   6   6        0.49        3.11      5.28 o 
   6   6   6        6.19        4.56      5.83 o 
   7   6   6        3.20        6.73      6.01 o 
 -11   7   6        2.93       -2.63      6.35 o 
 -10   7   6        7.61        5.39      6.24 o 
  -9   7   6       79.72       82.96      7.95 o 
  -8   7   6      246.74      244.35     11.17 o 
  -7   7   6        0.35       -0.57      4.39 o 
  -6   7   6       81.02       69.70      9.00 o 
  -5   7   6        1.36        0.34      2.76 o 
  -4   7   6       14.09       15.76      3.97 o 
  -3   7   6      251.15      256.29     10.30 o 
  -2   7   6      378.62      368.29     10.44 o 
  -1   7   6      305.65      292.36     15.75 o 
   0   7   6      493.62      474.66     16.90 o 
   1   7   6       64.33       68.70     12.44 o 
   2   7   6       20.21       10.84      5.86 o 
   3   7   6        0.04        6.35      6.03 o 
   4   7   6       11.08       12.90      6.54 o 
   5   7   6        1.07        6.93      5.96 o 
   6   7   6        6.32        9.19      6.63 o 
   7   7   6       12.63       15.69      7.34 o 
 -10   8   6        2.54        4.92      3.87 o 
  -9   8   6       31.54       32.28      6.19 o 
  -8   8   6       18.86       13.94      6.37 o 
  -7   8   6        3.44        2.77      4.95 o 
  -6   8   6       81.65       70.24     16.91 o 
  -5   8   6       89.34       70.33      9.07 o 
  -4   8   6       39.75       29.42      5.05 o 
  -3   8   6       17.62       18.71      4.54 o 
  -2   8   6        0.30       -2.08      2.88 o 
  -1   8   6      101.80      108.54     13.14 o 
   0   8   6       76.10       92.14     23.15 o 
   2   8   6        0.21       -2.42      6.65 o 
   3   8   6       37.99       46.03      9.68 o 
   4   8   6        7.50        8.97     13.24 o 
   5   8   6       48.01       50.01     39.71 o 
   6   8   6       13.48       24.39      8.66 o 
 -10   9   6        0.29        2.68      4.65 o 
  -9   9   6      122.68      122.97     14.52 o 
  -8   9   6        3.29        3.51      4.06 o 
  -7   9   6       18.94       10.59      6.23 o 
  -6   9   6       74.48       55.92     11.90 o 
  -5   9   6       64.60       57.83      6.92 o 
  -4   9   6       15.33       13.60      4.46 o 
  -3   9   6        1.06        5.41      4.07 o 
  -2   9   6      225.79      214.88     35.14 o 
  -1   9   6      164.03      162.49     33.07 o 
   0   9   6       10.46       19.68      7.66 o 
   1   9   6      304.33      276.53     45.78 o 
   2   9   6      298.93      350.63     23.37 o 
   3   9   6        0.28       11.47      8.12 o 
   4   9   6        0.02       -6.81      5.45 o 
   5   9   6        0.27        7.88      7.76 o 
  -9  10   6       11.48        9.93      5.07 o 
  -8  10   6        0.90       -0.63      3.67 o 
  -7  10   6        2.17       -0.46      5.58 o 
  -6  10   6      109.37       91.66      9.44 o 
  -5  10   6       69.22       59.33      7.29 o 
  -4  10   6        1.28       -1.18      3.79 o 
  -3  10   6       67.43       59.73     15.79 o 
  -2  10   6       28.93       34.48      9.09 o 
  -1  10   6       22.26       16.98     15.06 o 
   0  10   6       20.34       28.09      9.12 o 
   1  10   6       23.33       16.76      8.34 o 
   2  10   6       32.66       36.86     10.48 o 
   3  10   6      298.42      327.26     32.86 o 
   4  10   6       24.43       28.12      9.63 o 
   5  10   6       49.26       50.53     27.15 o 
  -8  11   6        8.75       11.73      6.93 o 
  -7  11   6        0.77        4.93      6.93 o 
  -6  11   6        5.74        3.01      7.25 o 
  -5  11   6        2.77        4.98      4.82 o 
  -4  11   6       11.40        6.70      7.62 o 
  -3  11   6       31.47       34.11      9.10 o 
  -2  11   6       60.48       62.68     11.79 o 
  -1  11   6        0.07      -11.11      7.41 o 
   0  11   6        2.28       -0.83      6.80 o 
   1  11   6       81.05       94.20     13.45 o 
   2  11   6      178.92      199.41     35.59 o 
   3  11   6       33.77       43.74     11.20 o 
  -6  12   6        4.30        3.53      5.22 o 
  -5  12   6       15.84        5.81      6.99 o 
  -4  12   6        0.32       -2.54      6.76 o 
  -3  12   6       41.84       33.98     10.28 o 
  -2  12   6       23.97       18.83      9.40 o 
  -1  12   6       81.29       79.69     12.84 o 
   0  12   6       32.98       39.40     10.42 o 
   1  12   6        2.14       -2.67      7.41 o 
   2  12   6        4.98        8.52      8.87 o 
  -3  13   6       18.71       11.48      8.66 o 
  -2  13   6        0.87        1.13      7.77 o 
  -1  13   6        4.71        8.64      9.03 o 
 -13   1   7        1.31       -1.20      5.47 o 
 -12   1   7        0.54       -0.23      4.30 o 
 -11   1   7        5.59        1.53      7.32 o 
 -10   1   7       10.75       17.40      8.01 o 
  -9   1   7       32.54       20.43      7.35 o 
  -8   1   7      153.43      184.52      9.36 o 
  -7   1   7       28.92       36.53      4.85 o 
  -6   1   7      256.00      270.32      7.87 o 
  -5   1   7     1879.61     1917.34     41.66 o 
  -4   1   7     2603.43     2742.93     82.33 o 
  -3   1   7       11.41        9.12      1.44 o 
  -2   1   7       36.58       47.27      2.12 o 
  -1   1   7      305.06      298.91     15.49 o 
   0   1   7      675.48      286.10     17.45 o 
   1   1   7        8.81        6.63      2.27 o 
   2   1   7       17.63       16.19      3.51 o 
   3   1   7       49.15       45.97      4.58 o 
   4   1   7      133.41      127.73     10.06 o 
   5   1   7      669.17      723.01     31.97 o 
   6   1   7       32.83       35.11      8.03 o 
   7   1   7       10.49        8.30      8.86 o 
   8   1   7        0.20       -5.59      7.80 o 
 -13   2   7       11.64       10.97      6.52 o 
 -12   2   7       11.89       17.19      5.85 o 
 -11   2   7        0.95       -1.17      4.06 o 
 -10   2   7       63.35       56.01      7.40 o 
  -9   2   7       20.98       28.39      5.51 o 
  -8   2   7      221.99      245.87     10.97 o 
  -7   2   7        2.26        2.19      1.88 o 
  -6   2   7      199.42      244.01      9.54 o 
  -5   2   7     1152.80     1269.40     29.37 o 
  -4   2   7       97.44      103.86      5.01 o 
  -3   2   7     1239.88     1202.53     25.64 o 
  -2   2   7       11.41       12.60      1.69 o 
  -1   2   7      120.58      121.58      8.74 o 
   0   2   7      347.87      324.89      8.13 o 
   1   2   7       15.88       15.82      4.09 o 
   2   2   7       64.72       64.81      4.47 o 
   3   2   7      167.07      154.72      7.01 o 
   4   2   7      565.94      567.90     25.95 o 
   5   2   7       27.74       22.25      8.90 o 
   6   2   7        3.32       -0.88      5.93 o 
   7   2   7        8.10       -0.66     13.42 o 
   8   2   7        4.57       -1.71     11.00 o 
 -13   3   7       30.65       29.06      8.39 o 
 -12   3   7        0.07       -2.46      4.77 o 
 -11   3   7       28.77       27.79      6.99 o 
 -10   3   7       38.69       33.11      6.49 o 
  -9   3   7       63.35       81.71      8.08 o 
  -8   3   7       30.34       35.71      4.24 o 
  -7   3   7       36.57       36.33      3.73 o 
  -6   3   7       12.17        9.80      3.33 o 
  -5   3   7      156.88      151.88      6.91 o 
  -4   3   7       62.51       54.20      3.25 o 
  -3   3   7       30.14       44.32      6.36 o 
  -2   3   7      643.81      704.85     17.24 o 
  -1   3   7     1811.53     1751.87     34.33 o 
   0   3   7       51.19       52.13      3.74 o 
   1   3   7        7.17        4.43      2.32 o 
   2   3   7        6.43        2.83      2.68 o 
   3   3   7       85.50       80.43      6.12 o 
   4   3   7      230.62      248.92     11.54 o 
   5   3   7        0.21        0.36      4.10 o 
   6   3   7        3.98        8.28      7.27 o 
   7   3   7        7.68       12.96     23.84 o 
   8   3   7       17.22       11.03     12.92 o 
 -12   4   7       24.39       31.88      7.57 o 
 -11   4   7      539.23      618.03     22.68 o 
 -10   4   7        7.27       17.07      5.69 o 
  -9   4   7       12.40       14.24      3.57 o 
  -8   4   7      137.93      130.89      7.00 o 
  -7   4   7      301.28      308.33     12.23 o 
  -6   4   7        6.45        6.55      3.29 o 
  -5   4   7      120.73      111.66      5.05 o 
  -4   4   7       42.17       51.45      4.02 o 
  -3   4   7        0.56        0.78      2.49 o 
  -2   4   7     1735.98     1756.92     36.87 o 
  -1   4   7     1017.88     1014.00     23.91 o 
   0   4   7     2279.74     2224.38     38.36 o 
   1   4   7      334.97      354.66     10.01 o 
   2   4   7       68.32       71.02     10.31 o 
   3   4   7       52.75       50.62      4.83 o 
   4   4   7        8.59        3.80      4.23 o 
   5   4   7        0.68       -2.98      6.78 o 
   6   4   7        3.69        2.73      7.44 o 
   7   4   7        0.08       -3.33     11.16 o 
 -12   5   7        0.28        3.26      5.83 o 
 -11   5   7       16.66       14.56      6.11 o 
 -10   5   7        1.75       -0.87      4.64 o 
  -9   5   7       72.38       67.58      6.23 o 
  -8   5   7        7.47        8.16      3.22 o 
  -7   5   7      685.32      520.93     28.10 o 
  -6   5   7      397.29      384.20     18.04 o 
  -5   5   7      355.40      373.46     11.24 o 
  -4   5   7        0.32        0.65      2.01 o 
  -3   5   7        0.17        0.67      2.23 o 
  -2   5   7       57.02       50.88      4.92 o 
  -1   5   7        9.58       13.22      3.64 o 
   0   5   7      136.95      146.02     12.58 o 
   1   5   7        2.47        2.30      2.54 o 
   2   5   7       11.42       11.34      4.44 o 
   3   5   7        3.48        8.73      4.14 o 
   4   5   7       26.18       24.58      6.96 o 
   5   5   7        3.22        4.29      9.47 o 
   6   5   7        0.20        4.68      5.78 o 
   7   5   7        0.65        3.57     17.20 o 
 -12   6   7       11.72        5.33     10.25 o 
 -11   6   7       69.84       98.88     13.40 o 
 -10   6   7        5.31       -2.47      5.50 o 
  -9   6   7      453.75      513.00     17.21 o 
  -8   6   7      920.69      939.59     24.52 o 
  -7   6   7      147.50       57.72     12.88 o 
  -6   6   7      267.43      235.82     28.76 o 
  -5   6   7       11.96        9.88      4.32 o 
  -4   6   7        8.39        9.41      4.65 o 
  -3   6   7       13.79        9.95      4.20 o 
  -2   6   7      273.94      276.57     10.64 o 
  -1   6   7      214.15      200.07     25.89 o 
   0   6   7      313.99      318.31     10.89 o 
   1   6   7      144.11      150.89      7.66 o 
   2   6   7       97.33      107.62      7.59 o 
   3   6   7       16.74       15.84     13.55 o 
   4   6   7       38.80       44.97      8.94 o 
   5   6   7        0.01        4.62      6.39 o 
   6   6   7        2.00       -2.73      5.37 o 
   7   6   7        0.11       -4.40      4.92 o 
 -11   7   7        0.18       -4.44      5.88 o 
 -10   7   7       12.80        9.90      4.31 o 
  -9   7   7       23.41       28.41      5.49 o 
  -8   7   7       31.97       23.48      8.41 o 
  -7   7   7       63.88       51.77     18.21 o 
  -6   7   7       29.56       33.61      7.34 o 
  -5   7   7      532.22      519.08     21.54 o 
  -4   7   7      300.81      262.79     14.38 o 
  -3   7   7       40.47       40.98      8.75 o 
  -2   7   7      281.41      261.71     20.50 o 
  -1   7   7        9.16       12.70      4.56 o 
   0   7   7       73.36       69.46      5.65 o 
   1   7   7      108.38      117.92     14.53 o 
   2   7   7       64.72       42.21     11.63 o 
   3   7   7        3.91       13.84      7.07 o 
   4   7   7        8.34       12.39     13.21 o 
   5   7   7        0.02       -1.43      5.83 o 
   6   7   7        1.14        6.99     12.97 o 
 -10   8   7        2.67        3.29      3.95 o 
  -9   8   7      139.36      118.77     15.41 o 
  -8   8   7       15.00       13.77      5.73 o 
  -7   8   7       16.16        5.88      4.99 o 
  -6   8   7       37.64       39.90      8.17 o 
  -5   8   7        1.63       -2.19      4.20 o 
  -4   8   7        6.71        3.62      4.22 o 
  -3   8   7        2.62        6.39      5.42 o 
  -2   8   7       31.79       40.89      8.05 o 
  -1   8   7       71.73       44.45     10.25 o 
   0   8   7      214.51      222.44     15.43 o 
   1   8   7      171.33      174.87     18.12 o 
   2   8   7      105.06      115.11     15.78 o 
   3   8   7       37.73       28.04      8.67 o 
   4   8   7       39.49       29.45     16.49 o 
   5   8   7        8.15       12.08     11.39 o 
   6   8   7        1.36        5.03      6.92 o 
 -10   9   7        0.35        4.90      4.58 o 
  -9   9   7        0.83        1.92      4.25 o 
  -8   9   7       30.24       37.07      8.51 o 
  -7   9   7       57.73       52.04      9.68 o 
  -6   9   7        0.00        2.53      5.40 o 
  -5   9   7        3.20        2.30      3.73 o 
  -4   9   7       68.63       61.44      6.96 o 
  -3   9   7      137.93      139.66     13.33 o 
  -2   9   7        0.04       -2.17      5.82 o 
  -1   9   7       63.82       58.23     10.81 o 
   0   9   7        2.24        8.23      7.52 o 
   1   9   7        8.53        5.86      8.09 o 
   2   9   7      420.17      270.78     29.46 o 
   3   9   7       10.21        9.04      8.18 o 
   4   9   7      146.17      118.65     60.79 o 
   5   9   7      101.27       98.82     55.49 o 
  -9  10   7       17.40       20.45      6.50 o 
  -8  10   7        1.74       -4.86      5.92 o 
  -7  10   7        5.63        8.74      6.58 o 
  -6  10   7       12.00       12.19      7.07 o 
  -5  10   7       74.43       47.61      6.89 o 
  -4  10   7      315.55      282.50     25.59 o 
  -3  10   7      175.35      145.00     14.30 o 
  -2  10   7       18.85       33.98      9.09 o 
  -1  10   7       16.34       14.45      7.98 o 
   0  10   7       98.93      103.57     15.52 o 
   1  10   7        0.00       -3.18     13.19 o 
   2  10   7       46.64       42.62     29.97 o 
   3  10   7       41.71       32.49      9.74 o 
   4  10   7       17.51        9.55     10.36 o 
  -8  11   7       17.15       13.26      8.11 o 
  -7  11   7       24.17       26.52      9.08 o 
  -6  11   7       11.03       21.98      8.62 o 
  -5  11   7       34.36       15.49     16.93 o 
  -4  11   7       67.57       87.54     18.09 o 
  -3  11   7       46.72       45.07     11.47 o 
  -2  11   7      112.44      115.51     14.38 o 
  -1  11   7        1.54       16.58      8.62 o 
   0  11   7       40.90       45.68     11.38 o 
   1  11   7       23.40       22.92      8.68 o 
   2  11   7       67.75       78.80     18.46 o 
   3  11   7        9.51        8.51      8.33 o 
  -6  12   7        0.08       -2.79     13.92 o 
  -5  12   7        0.04       -0.62      7.44 o 
  -4  12   7       41.36       53.53     18.40 o 
  -3  12   7       26.03       22.29     10.33 o 
  -2  12   7      120.65      130.97     17.18 o 
  -1  12   7        1.83       -6.25      7.56 o 
   0  12   7       32.81       30.71     10.47 o 
   1  12   7        1.06       -5.68      7.52 o 
 -13   0   8       21.61        0.99     12.54 o 
 -12   0   8       25.03       12.13     12.40 o 
 -11   0   8       52.96       10.02     10.61 o 
 -10   0   8       13.55       19.58     10.29 o 
  -9   0   8       98.38       40.41     11.59 o 
  -8   0   8       62.93       50.66     11.36 o 
  -7   0   8      698.49      804.59     39.09 o 
  -6   0   8        0.00       -0.27      1.34 o 
  -5   0   8      346.31      456.06     17.67 o 
  -4   0   8     2682.26     2888.92     71.02 o 
  -3   0   8      861.16      932.18     20.50 o 
  -2   0   8      991.83     1044.99     26.31 o 
  -1   0   8       46.36       33.63      5.77 o 
   0   0   8       80.99       70.18      5.05 o 
   1   0   8      431.39      489.59     18.68 o 
   2   0   8      227.89      235.12     13.09 o 
   3   0   8       87.87      108.31     10.45 o 
   4   0   8      223.53      253.03     23.45 o 
   5   0   8      146.63      188.44     24.37 o 
   6   0   8       12.71       11.89      8.07 o 
   7   0   8       33.37       73.97     19.25 o 
 -13   1   8       23.65       15.76     11.11 o 
 -12   1   8        3.74        3.73      6.85 o 
 -11   1   8       74.85       36.14      9.74 o 
 -10   1   8       58.35       54.92     15.63 o 
  -9   1   8       32.78       22.57      5.09 o 
  -8   1   8        6.13       11.50      3.60 o 
  -7   1   8      155.80      156.74      6.17 o 
  -6   1   8      262.47      304.71      9.26 o 
  -5   1   8       21.27       21.74      2.28 o 
  -4   1   8      458.34      535.09     11.92 o 
  -3   1   8      374.57      380.99      7.94 o 
  -2   1   8       46.78       40.21      2.35 o 
  -1   1   8       62.84       66.99      4.27 o 
   0   1   8       31.56       38.21      4.09 o 
   1   1   8        4.56        3.37      2.34 o 
   2   1   8       63.32       84.00      6.29 o 
   3   1   8        1.66        0.84      3.72 o 
   4   1   8      261.14      117.73     19.29 o 
   5   1   8       12.83       19.71      5.75 o 
   6   1   8        0.02        3.01      6.93 o 
   7   1   8        0.53        2.84      7.76 o 
 -13   2   8        0.18       -6.07      5.74 o 
 -12   2   8       55.42       58.26     19.94 o 
 -11   2   8       41.68       38.32      7.11 o 
 -10   2   8       46.75       50.99      8.60 o 
  -9   2   8        4.08        2.36      3.48 o 
  -8   2   8       71.77       74.47      6.06 o 
  -7   2   8       73.53       62.73      5.40 o 
  -6   2   8      138.58      178.41      8.13 o 
  -5   2   8      424.54      445.27     13.11 o 
  -4   2   8      147.36      153.24      5.24 o 
  -3   2   8      225.44      254.18      6.93 o 
  -2   2   8      209.96      211.61      7.67 o 
  -1   2   8       19.04       23.38      3.10 o 
   0   2   8        0.44        0.63      1.99 o 
   1   2   8      162.90      195.97      7.11 o 
   2   2   8      148.84      149.88      8.91 o 
   3   2   8        0.33        4.52      3.07 o 
   4   2   8       34.74       26.73      5.71 o 
   5   2   8        1.07       -1.25      4.81 o 
   6   2   8       30.10       33.34      8.41 o 
   7   2   8        0.70       10.61      8.48 o 
 -13   3   8        5.30        5.11      6.19 o 
 -12   3   8        7.83        5.25      5.47 o 
 -11   3   8       95.86       91.00     14.02 o 
 -10   3   8       21.21       18.60      5.71 o 
  -9   3   8      288.99      291.74     12.94 o 
  -8   3   8        8.81        8.06      2.87 o 
  -7   3   8       20.74       14.02      5.00 o 
  -6   3   8      117.80      120.60      9.01 o 
  -5   3   8        6.62        2.58      1.69 o 
  -4   3   8      681.61      602.29     16.11 o 
  -3   3   8      111.82      110.49      6.51 o 
  -2   3   8      749.04      834.29     20.13 o 
  -1   3   8      441.37      399.69     11.50 o 
   0   3   8       84.21       80.56      4.60 o 
   1   3   8       33.50       35.56      7.20 o 
   2   3   8       32.36       33.50      4.08 o 
   3   3   8      115.07      133.71      7.35 o 
   4   3   8       68.17       60.52      7.17 o 
   5   3   8        7.23        2.57      5.61 o 
   6   3   8       22.61       24.76      8.25 o 
   7   3   8        4.61       14.11     10.72 o 
 -12   4   8       12.55       10.28      6.54 o 
 -11   4   8      157.87      153.55     20.73 o 
 -10   4   8        1.42        5.66      5.12 o 
  -9   4   8      340.35      365.50     11.89 o 
  -8   4   8       51.19       53.76      5.12 o 
  -7   4   8      278.91      267.86     11.29 o 
  -6   4   8       88.47       98.13      9.66 o 
  -5   4   8      191.98      161.49      7.02 o 
  -4   4   8       43.82       50.05      4.21 o 
  -3   4   8        6.69        8.13      2.69 o 
  -2   4   8      251.69      216.45     13.41 o 
  -1   4   8      132.55      141.00      6.75 o 
   0   4   8      285.38      289.98     10.14 o 
   1   4   8       98.84       88.33      7.27 o 
   2   4   8        7.89        5.37      3.33 o 
   3   4   8       34.04       31.61      4.94 o 
   4   4   8        6.02        8.94      4.21 o 
   5   4   8        3.34       -1.64      6.27 o 
   6   4   8        0.87        5.58     15.74 o 
   7   4   8        0.00       -2.72     13.19 o 
 -12   5   8        0.76        2.22      6.45 o 
 -11   5   8       13.33        5.21      6.01 o 
 -10   5   8        1.33       -3.22      4.68 o 
  -9   5   8        0.00       -3.61      3.68 o 
  -8   5   8      479.25      474.95     15.40 o 
  -7   5   8      571.31      595.01     24.01 o 
  -6   5   8      119.82      114.04     14.06 o 
  -5   5   8      547.21      503.28     20.23 o 
  -4   5   8       74.04       74.66      5.28 o 
  -3   5   8        0.61        1.14      2.58 o 
  -2   5   8       64.02       72.94      8.49 o 
  -1   5   8        0.37        2.15      2.36 o 
   0   5   8      467.98      500.29     18.04 o 
   1   5   8      140.51      171.56      7.81 o 
   2   5   8        1.93        3.39      3.54 o 
   3   5   8      120.32      155.97      8.97 o 
   4   5   8       83.50       91.35      9.80 o 
   5   5   8        2.25        1.42      5.43 o 
   6   5   8        6.12        3.87      9.64 o 
 -12   6   8        0.18       -1.35      6.21 o 
 -11   6   8        0.07       -1.65      5.24 o 
 -10   6   8       46.17       66.65      7.38 o 
  -9   6   8      198.43      242.47     11.47 o 
  -8   6   8      594.21      692.60     27.64 o 
  -7   6   8      204.87      212.69     20.12 o 
  -6   6   8      951.53      923.63     51.73 o 
  -5   6   8       13.23       32.24     10.55 o 
  -4   6   8       76.62       68.01      8.36 o 
  -3   6   8      105.37      133.06      9.33 o 
  -2   6   8       78.92       77.71      6.61 o 
  -1   6   8        0.11       -0.43      2.47 o 
   0   6   8      464.85      445.87     13.79 o 
   1   6   8       12.44       10.83      3.69 o 
   2   6   8        7.93        5.33      3.68 o 
   3   6   8       63.30       63.77     17.24 o 
   4   6   8        8.68       12.28      7.04 o 
   5   6   8        0.29        0.89      5.61 o 
   6   6   8        3.05        1.27      5.65 o 
 -11   7   8       38.38       78.81     14.21 o 
 -10   7   8        0.02       -0.93      3.43 o 
  -9   7   8       11.01       11.41      4.34 o 
  -8   7   8        0.79        6.80      6.74 o 
  -7   7   8      167.37      155.12     39.13 o 
  -6   7   8      302.73      277.45     15.65 o 
  -5   7   8       20.14       22.46      8.44 o 
  -4   7   8       21.06       26.79      6.84 o 
  -3   7   8       38.78       30.67     11.10 o 
  -2   7   8        0.30       -1.27      3.80 o 
  -1   7   8       20.90       31.24      4.30 o 
   0   7   8      150.31      153.47      8.05 o 
   1   7   8       60.93       52.62     33.12 o 
   2   7   8      178.40      186.77     18.67 o 
   3   7   8        7.07        2.95      6.45 o 
   4   7   8        6.83        9.70      7.17 o 
   5   7   8        0.05        0.70      5.99 o 
   6   7   8        0.57        1.95      6.56 o 
 -11   8   8        1.91       -0.49      4.29 o 
 -10   8   8        0.87        2.36      4.20 o 
  -9   8   8        6.52        1.05      3.89 o 
  -8   8   8        0.12       -0.76      5.77 o 
  -7   8   8       69.46       93.46     11.39 o 
  -6   8   8        1.94       -1.62      5.00 o 
  -5   8   8        9.28       12.60      7.67 o 
  -4   8   8       52.87       47.79      9.96 o 
  -3   8   8       56.19       51.64      9.13 o 
  -2   8   8       51.33       45.97     21.66 o 
  -1   8   8        0.14       -3.52      3.03 o 
   0   8   8       27.23       30.47      9.01 o 
   1   8   8        0.40        4.31      6.97 o 
   2   8   8       25.04       20.97     17.52 o 
   3   8   8       34.86       39.60     10.03 o 
   4   8   8        0.00       -6.68     12.67 o 
   5   8   8        3.65       21.32      8.29 o 
 -10   9   8        2.34       -4.42      4.17 o 
  -9   9   8        7.46        7.52      4.74 o 
  -8   9   8        3.52        0.60      5.48 o 
  -7   9   8      239.10      205.17     19.23 o 
  -6   9   8        1.26        1.02      5.31 o 
  -5   9   8       25.54       15.20      6.80 o 
  -4   9   8       97.61       80.39     11.22 o 
  -3   9   8       39.12       14.71     14.23 o 
  -2   9   8        4.06       15.64      7.40 o 
  -1   9   8        1.03       -8.96      6.32 o 
   0   9   8       90.72       93.96     16.15 o 
   1   9   8       44.82       16.55     17.17 o 
   2   9   8        2.55       12.00      8.55 o 
   3   9   8       32.09       32.09     10.85 o 
   4   9   8       67.01       60.25     11.65 o 
  -9  10   8       34.72       25.42      6.86 o 
  -8  10   8        0.09       -2.96      6.32 o 
  -7  10   8       56.24       44.79      9.69 o 
  -6  10   8        8.00        4.56      7.18 o 
  -5  10   8        4.14        5.55      6.94 o 
  -4  10   8      108.63      103.04     13.19 o 
  -3  10   8       41.74       46.12     10.23 o 
  -2  10   8        0.34       -3.67      5.90 o 
  -1  10   8       29.98       40.59     10.37 o 
   0  10   8       14.54       27.13     16.10 o 
   1  10   8       19.63       36.12     12.54 o 
   2  10   8        9.44        8.90      8.42 o 
   3  10   8       12.26        5.12      8.54 o 
  -7  11   8        0.02       -2.67      6.08 o 
  -6  11   8        6.36        5.11      6.73 o 
  -5  11   8        0.68       -7.56      6.20 o 
  -4  11   8        1.32        6.14      7.18 o 
  -3  11   8       20.40       17.65      8.63 o 
  -2  11   8       10.87       16.81      8.61 o 
  -1  11   8       21.96       25.55      9.29 o 
   0  11   8       35.92       37.14     10.68 o 
   1  11   8        8.27        4.86     10.22 o 
   2  11   8        0.87       -5.13      8.82 o 
  -5  12   8        9.93        3.16      8.37 o 
  -4  12   8        3.73        3.16      7.08 o 
  -3  12   8       25.75       15.76     13.73 o 
  -2  12   8        3.33        7.36      9.11 o 
  -1  12   8        6.97       -3.43      7.35 o 
   0  12   8       14.21       16.58      9.22 o 
 -13   1   9       41.21       25.93     18.02 o 
 -12   1   9       24.36       19.49      6.05 o 
 -11   1   9        2.79        1.63      6.56 o 
 -10   1   9        0.64       -3.58      3.09 o 
  -9   1   9        2.70       -1.43      2.82 o 
  -8   1   9       16.31       24.40      4.52 o 
  -7   1   9       67.15       64.30      6.29 o 
  -6   1   9      574.73      659.07     18.05 o 
  -5   1   9      214.67      263.55      7.36 o 
  -4   1   9      105.48      121.56      5.04 o 
  -3   1   9      798.50      791.22     12.92 o 
  -2   1   9     1643.11     1736.87     25.10 o 
  -1   1   9        0.26       -0.05      1.53 o 
   0   1   9       37.67       43.95      4.55 o 
   1   1   9       32.05       34.33      8.94 o 
   2   1   9       81.47       82.15      7.05 o 
   3   1   9        9.72        7.53      4.61 o 
   4   1   9        1.79        1.45      4.28 o 
   5   1   9       12.04       12.44      5.11 o 
   6   1   9       18.90       25.42      7.49 o 
   7   1   9       80.13       46.55     12.12 o 
 -13   2   9        3.58        0.97      5.26 o 
 -12   2   9        0.14        1.01      4.75 o 
 -11   2   9       94.78       64.94     19.92 o 
 -10   2   9       88.65       93.33     10.39 o 
  -9   2   9        0.00       -1.59      2.83 o 
  -8   2   9      245.86      248.23      8.57 o 
  -7   2   9       27.39       23.73      6.12 o 
  -6   2   9      250.13      250.41      9.68 o 
  -5   2   9       56.54       57.56     10.81 o 
  -4   2   9      365.20      386.63      6.86 o 
  -3   2   9      675.90      693.19     20.34 o 
  -2   2   9       52.38       48.30      2.56 o 
  -1   2   9      449.52      408.33     15.06 o 
   0   2   9       21.97       21.14      4.35 o 
   1   2   9        0.09       -2.24      2.37 o 
   2   2   9       22.17       17.62      4.48 o 
   3   2   9       19.46       15.86      4.97 o 
   4   2   9       14.68       17.17      5.56 o 
   5   2   9       14.59       16.63      5.73 o 
   6   2   9       62.61       51.02     17.27 o 
   7   2   9       10.99        5.69      8.06 o 
 -13   3   9        2.08        6.61      6.38 o 
 -12   3   9        0.93        1.63      4.94 o 
 -11   3   9      163.26      215.55     15.66 o 
 -10   3   9        0.17       -5.01      5.61 o 
  -9   3   9       11.34       13.94      3.47 o 
  -8   3   9      133.98      136.65      7.12 o 
  -7   3   9       58.14       60.09     23.56 o 
  -6   3   9      141.87      130.76      8.67 o 
  -5   3   9        0.20        0.73      1.96 o 
  -4   3   9       99.42       97.55      6.85 o 
  -3   3   9      329.01      341.85      8.85 o 
  -2   3   9       10.34        5.74      2.41 o 
  -1   3   9        1.11       -0.64      2.35 o 
   0   3   9      279.16      286.93      9.36 o 
   1   3   9      228.88      258.54     14.38 o 
   2   3   9       38.55       46.33      4.92 o 
   3   3   9        5.17        4.06      3.73 o 
   4   3   9        0.17        1.76      4.52 o 
   5   3   9       12.75       14.36      8.50 o 
   6   3   9       37.27       18.41     17.99 o 
 -12   4   9       20.86       19.95      7.74 o 
 -11   4   9       16.99       10.10     11.78 o 
 -10   4   9       93.50      105.69      8.13 o 
  -9   4   9     2193.15     2396.41     49.96 o 
  -8   4   9        0.96        3.66      3.23 o 
  -7   4   9      217.63      210.74     37.39 o 
  -6   4   9      270.33      241.87     11.00 o 
  -5   4   9       84.75       86.78      9.11 o 
  -4   4   9       20.25       18.36      4.73 o 
  -3   4   9      125.24      106.78      6.53 o 
  -2   4   9       11.59       10.80      3.08 o 
  -1   4   9       28.02       36.35      5.91 o 
   0   4   9      435.33      454.68     21.30 o 
   1   4   9      123.63      117.86      7.17 o 
   2   4   9      505.00      492.65     15.29 o 
   3   4   9       94.39       94.19      7.53 o 
   4   4   9        0.11        3.42      4.18 o 
   5   4   9        4.31        2.55      8.19 o 
   6   4   9        0.11       -0.65     16.84 o 
 -12   5   9        6.40       -0.14      5.73 o 
 -11   5   9        5.33       12.07      7.96 o 
 -10   5   9        1.50        1.09      3.17 o 
  -9   5   9       10.98        3.23      3.31 o 
  -8   5   9       13.10        7.96      4.43 o 
  -7   5   9      110.67      103.15     23.73 o 
  -6   5   9      115.26      128.23     21.25 o 
  -5   5   9      421.28      398.52     12.60 o 
  -4   5   9      285.29      289.52     13.92 o 
  -3   5   9       39.32       35.74      4.55 o 
  -2   5   9        5.97        6.16      4.69 o 
  -1   5   9        0.37       -0.11      2.27 o 
   0   5   9       33.34       26.59      7.23 o 
   1   5   9        6.74        7.54      3.67 o 
   2   5   9        4.90        7.88      4.03 o 
   3   5   9        1.94        2.38      4.06 o 
   4   5   9        2.10       11.80      6.45 o 
   5   5   9        0.95        4.50      7.78 o 
   6   5   9        3.92       -0.77     18.14 o 
 -12   6   9        0.31       -5.41      6.11 o 
 -11   6   9        1.41        4.67      6.22 o 
 -10   6   9       75.71       81.20      8.08 o 
  -9   6   9      180.49      176.31     22.46 o 
  -8   6   9        5.60        4.34      5.36 o 
  -7   6   9      586.00      590.09     24.35 o 
  -6   6   9     1289.81     1188.62     38.38 o 
  -5   6   9       85.04       89.40     31.44 o 
  -4   6   9      569.74      530.95     26.60 o 
  -3   6   9       24.50       16.02      4.09 o 
  -2   6   9        1.82        1.27      3.92 o 
  -1   6   9        1.00       -0.71      2.74 o 
   0   6   9      191.47      193.56      9.31 o 
   1   6   9       72.11       79.20      6.32 o 
   2   6   9       96.79      103.63      7.15 o 
   3   6   9       18.16       25.09      7.44 o 
   4   6   9       10.54        6.84      6.71 o 
   5   6   9        3.04        5.46      6.23 o 
 -11   7   9        6.42        3.33      4.15 o 
 -10   7   9       21.01       18.32      5.16 o 
  -9   7   9        9.38        5.15      5.46 o 
  -8   7   9       69.64       82.37     13.76 o 
  -7   7   9       49.55       60.21      9.34 o 
  -6   7   9        0.57       -3.29      4.68 o 
  -5   7   9       79.97       75.86     17.36 o 
  -4   7   9       13.42        5.02      5.76 o 
  -3   7   9      317.87      319.13     20.05 o 
  -2   7   9      200.29      213.97     13.11 o 
  -1   7   9       11.79       13.53      4.08 o 
   0   7   9      143.88      155.19      8.56 o 
   1   7   9        0.21        0.66      5.07 o 
   2   7   9       77.24       76.94     27.85 o 
   3   7   9       49.53       51.43     13.88 o 
   4   7   9        1.66        6.91      6.57 o 
   5   7   9        0.77        1.17      6.09 o 
 -10   8   9        6.15        3.82      4.44 o 
  -9   8   9       47.52       30.53      7.16 o 
  -8   8   9        3.21       -1.95      6.81 o 
  -7   8   9      500.73      371.68     50.56 o 
  -6   8   9       46.15       46.63      8.87 o 
  -5   8   9        0.14        3.61      5.19 o 
  -4   8   9       33.00       37.71      8.87 o 
  -3   8   9       12.63        8.61      6.65 o 
  -2   8   9       16.40       18.34      7.98 o 
  -1   8   9        0.09       -1.26      3.04 o 
   0   8   9       58.57       53.08     10.63 o 
   1   8   9       51.52       45.79     33.06 o 
   2   8   9       71.89       91.14     13.85 o 
   3   8   9       20.96       21.86     10.38 o 
   4   8   9       45.49       49.42     26.46 o 
 -10   9   9        0.00        1.15      4.72 o 
  -9   9   9       17.10        7.70      6.39 o 
  -8   9   9        0.29        2.18      5.99 o 
  -7   9   9        4.05       15.63      7.56 o 
  -6   9   9       62.57       90.80     18.44 o 
  -5   9   9      169.42      115.30     12.78 o 
  -4   9   9        0.00       -0.38      5.42 o 
  -3   9   9        7.29       -2.96      5.89 o 
  -2   9   9       67.31       59.19     10.82 o 
  -1   9   9       25.52       40.91     10.37 o 
   0   9   9        5.02       11.78      8.43 o 
   1   9   9        2.90       -6.40      6.86 o 
   2   9   9        3.22        0.11      7.51 o 
   3   9   9        0.75        7.45      7.59 o 
  -9  10   9        9.65       10.68      6.97 o 
  -8  10   9        0.55        0.15      6.86 o 
  -7  10   9        8.46        5.85      6.38 o 
  -6  10   9        9.41       13.68      7.82 o 
  -5  10   9        0.24        3.31      6.70 o 
  -4  10   9       15.44       22.27     13.68 o 
  -3  10   9       43.64       27.77      9.29 o 
  -2  10   9      228.72      225.17     16.75 o 
  -1  10   9       65.80       50.24     10.55 o 
   0  10   9        8.70       14.75      8.98 o 
   1  10   9        8.06       -0.97     10.59 o 
   2  10   9        6.91        5.79      8.57 o 
  -7  11   9        0.08       -3.92      6.60 o 
  -6  11   9       19.68       13.27      8.31 o 
  -5  11   9       22.42        4.58      7.29 o 
  -4  11   9       11.74       16.89      8.16 o 
  -3  11   9       19.55       18.38      9.07 o 
  -2  11   9       31.33       22.19     16.47 o 
  -1  11   9       22.94       13.58      9.01 o 
   0  11   9       41.37       38.88     11.16 o 
   1  11   9        1.42        5.87      7.94 o 
  -4  12   9        1.71        2.73     10.77 o 
  -3  12   9        1.02       -0.93      8.10 o 
  -2  12   9       23.54       25.16     10.48 o 
 -13   0  10        6.46       11.37      8.27 o 
 -12   0  10        0.33       -6.59      4.48 o 
 -11   0  10       13.76       18.55      8.65 o 
 -10   0  10       21.00       14.30      5.54 o 
  -9   0  10      208.98      191.82     11.99 o 
  -8   0  10       11.36       19.85      4.91 o 
  -7   0  10      234.57      228.77      8.18 o 
  -6   0  10      179.83      203.04      8.10 o 
  -5   0  10     1153.93     1190.16     33.32 o 
  -4   0  10       31.34       32.00      3.33 o 
  -3   0  10      219.20      223.87      7.88 o 
  -2   0  10     1458.25     1487.85     56.55 o 
  -1   0  10      248.38      267.42     10.71 o 
   0   0  10      101.13      112.40      8.60 o 
   1   0  10        0.06       -2.38      3.97 o 
   2   0  10        4.58        2.51      5.27 o 
   3   0  10       65.11       58.81      9.51 o 
   4   0  10       18.27       17.65      8.02 o 
   5   0  10       36.21       35.30     15.54 o 
   6   0  10       38.88       25.83      9.14 o 
 -13   1  10        2.57        1.32      4.96 o 
 -12   1  10        0.19        1.68      4.68 o 
 -11   1  10       77.46       53.48     22.15 o 
 -10   1  10       36.01       18.92      8.41 o 
  -9   1  10      102.56      102.49     12.07 o 
  -8   1  10      123.53      134.88      6.05 o 
  -7   1  10       83.51       91.50      4.74 o 
  -6   1  10        1.06        2.52      1.37 o 
  -5   1  10      139.24      120.29      5.91 o 
  -4   1  10      121.52      131.72      4.51 o 
  -3   1  10        3.66        6.24      1.55 o 
  -2   1  10      205.11      253.26      6.10 o 
  -1   1  10      162.20      188.95      7.73 o 
   0   1  10      113.86      127.03      6.54 o 
   1   1  10        9.08        5.15      3.33 o 
   2   1  10        2.86        0.27      3.67 o 
   3   1  10        2.68       -2.86      3.72 o 
   4   1  10        0.36        4.44      4.93 o 
   5   1  10        0.71        0.61      5.00 o 
   6   1  10       21.02       10.86      6.14 o 
 -13   2  10       22.97       16.86      7.54 o 
 -12   2  10        0.98        2.73      4.67 o 
 -11   2  10       45.81       36.28      6.68 o 
 -10   2  10      271.65      257.93     15.23 o 
  -9   2  10       55.41       48.92      9.93 o 
  -8   2  10      229.22      222.46      8.94 o 
  -7   2  10        0.33       -0.02      2.69 o 
  -6   2  10       47.99       67.57     11.92 o 
  -5   2  10       41.70       43.98      5.02 o 
  -4   2  10      309.76      318.54      8.67 o 
  -3   2  10      136.32      141.76      4.80 o 
  -2   2  10        0.09       -0.67      1.87 o 
  -1   2  10       24.66       33.02      4.12 o 
   0   2  10       66.19       56.89      6.86 o 
   1   2  10       70.30       73.44      5.00 o 
   2   2  10        1.56       -0.61      3.87 o 
   3   2  10       14.09       11.06      4.88 o 
   4   2  10       21.31       17.07      6.45 o 
   5   2  10        0.00        3.65      5.71 o 
   6   2  10       23.57       24.89      9.26 o 
 -13   3  10        5.26       11.81      7.32 o 
 -12   3  10        0.16       -0.50      4.83 o 
 -11   3  10       16.59       17.32      7.04 o 
 -10   3  10        0.70        2.15      6.81 o 
  -9   3  10      438.16      495.18     15.69 o 
  -8   3  10        2.07        2.46      2.41 o 
  -7   3  10      435.67      393.96     46.06 o 
  -6   3  10       45.01       45.42      4.59 o 
  -5   3  10      130.10      136.71      6.76 o 
  -4   3  10      171.87      178.86      6.27 o 
  -3   3  10       12.28        7.68      3.62 o 
  -2   3  10      405.29      398.70     11.06 o 
  -1   3  10        0.09       -1.33      2.31 o 
   0   3  10      136.46      146.67      7.62 o 
   1   3  10       13.23        7.35      3.47 o 
   2   3  10        0.54        1.37      4.97 o 
   3   3  10       17.47        8.22      5.55 o 
   4   3  10        4.21        1.82      7.42 o 
   5   3  10       24.16       19.78      6.90 o 
   6   3  10        2.22       -0.69      8.71 o 
 -12   4  10        0.05        1.81      5.52 o 
 -11   4  10       17.60        2.25      5.89 o 
 -10   4  10       40.95       59.17      6.74 o 
  -9   4  10      268.23      279.64     11.64 o 
  -8   4  10       16.82       15.45      4.71 o 
  -7   4  10      651.97      646.00     18.07 o 
  -6   4  10      103.36      101.33      7.99 o 
  -5   4  10      128.57      124.81      6.83 o 
  -4   4  10      121.78      111.46      8.91 o 
  -3   4  10      103.57       93.94      6.57 o 
  -2   4  10        2.61        1.59      2.46 o 
  -1   4  10        0.87       -0.90      2.49 o 
   0   4  10       26.29       16.55      4.37 o 
   1   4  10       13.16       11.48      3.93 o 
   2   4  10       57.54       59.40      7.52 o 
   3   4  10       15.43       12.53      4.51 o 
   4   4  10        0.22       -4.78      6.27 o 
   5   4  10       12.96        2.79      8.75 o 
 -12   5  10        0.38        2.77      5.99 o 
 -11   5  10        0.16       -6.45      4.64 o 
 -10   5  10        1.02        0.52      3.31 o 
  -9   5  10       28.92       33.62      5.60 o 
  -8   5  10        2.97       -1.97      4.26 o 
  -7   5  10       55.22       46.39      8.03 o 
  -6   5  10      515.97      512.88     15.50 o 
  -5   5  10      533.55      556.68     16.23 o 
  -4   5  10      121.82      114.47      7.38 o 
  -3   5  10      252.60      255.66     10.65 o 
  -2   5  10        0.04       -0.56      2.72 o 
  -1   5  10        5.84        6.44      3.34 o 
   0   5  10        5.52        3.98      3.36 o 
   1   5  10       18.39       21.62      4.58 o 
   2   5  10       80.59       93.92      7.47 o 
   3   5  10       23.13       20.35      5.82 o 
   4   5  10        1.30        3.83     15.62 o 
   5   5  10       14.36        2.01     13.09 o 
 -12   6  10        1.68        2.04      6.75 o 
 -11   6  10        4.96        4.20      6.10 o 
 -10   6  10        1.85        3.37      3.73 o 
  -9   6  10       13.90       11.75      5.30 o 
  -8   6  10      106.66       86.17     32.13 o 
  -7   6  10      368.83      411.13     19.87 o 
  -6   6  10      847.34      903.18     31.82 o 
  -5   6  10      171.23      175.80     12.24 o 
  -4   6  10     1135.85     1109.34     38.59 o 
  -3   6  10        1.27       -0.36      3.82 o 
  -2   6  10        0.68        0.27      2.95 o 
  -1   6  10       10.68        7.88      3.70 o 
   0   6  10       21.31       22.69      4.64 o 
   1   6  10        0.00        3.05      3.76 o 
   2   6  10      157.80      149.23     11.07 o 
   3   6  10        0.01        0.81      6.28 o 
   4   6  10        0.00        6.97      5.94 o 
   5   6  10        6.13        9.49     18.89 o 
 -11   7  10        6.20        9.49      4.64 o 
 -10   7  10        5.46       10.90      4.70 o 
  -9   7  10       58.71       50.57     11.98 o 
  -8   7  10       15.50       22.20      7.45 o 
  -7   7  10       13.81        9.16      8.25 o 
  -6   7  10       52.64       53.60     17.63 o 
  -5   7  10      117.56      114.55     17.31 o 
  -4   7  10       71.16       72.33     16.62 o 
  -3   7  10       14.20       18.04      6.75 o 
  -2   7  10        0.17        2.25      3.26 o 
  -1   7  10       35.94       29.74      4.76 o 
   0   7  10       17.06       16.55      4.66 o 
   1   7  10        4.60        5.40      5.48 o 
   2   7  10       18.33       14.97      8.70 o 
   3   7  10        3.99       15.51      7.67 o 
   4   7  10       38.01       21.65     23.96 o 
 -10   8  10        0.68        9.52      5.12 o 
  -9   8  10       14.24        3.27      6.72 o 
  -8   8  10        0.17       -4.64      4.92 o 
  -7   8  10       37.61       36.77     11.41 o 
  -6   8  10        0.13        0.52      5.50 o 
  -5   8  10       86.79       94.12     11.42 o 
  -4   8  10       10.74       12.75      7.69 o 
  -3   8  10        0.33        0.73      6.40 o 
  -2   8  10        3.00        1.80      6.47 o 
  -1   8  10       14.74       18.07      4.57 o 
   0   8  10       24.25       35.19     16.16 o 
   1   8  10        0.56        4.23     13.30 o 
   2   8  10       15.21       11.14      8.31 o 
   3   8  10        2.91       -1.26     10.89 o 
  -9   9  10        0.39       -7.47      7.77 o 
  -8   9  10        9.72        7.62      7.58 o 
  -7   9  10       10.20        6.15      7.19 o 
  -6   9  10       14.19       16.47      7.64 o 
  -5   9  10      214.32      181.60     15.54 o 
  -4   9  10       11.26       10.79      7.69 o 
  -3   9  10        8.75       11.39      8.38 o 
  -2   9  10       54.12       52.69     15.37 o 
  -1   9  10       16.32       16.95      8.54 o 
   0   9  10        0.31       -5.46      7.44 o 
   1   9  10        1.07       -3.19      6.61 o 
   2   9  10        9.30        6.71      9.98 o 
  -8  10  10        0.87        0.22      6.94 o 
  -7  10  10       35.07       50.93     11.12 o 
  -6  10  10        2.31       -2.39      6.53 o 
  -5  10  10       77.69       86.22     13.09 o 
  -4  10  10       11.41        8.74      9.72 o 
  -3  10  10       20.10       27.21      9.65 o 
  -2  10  10       56.19       56.16     11.90 o 
  -1  10  10        6.37       14.98      8.63 o 
   0  10  10        0.08        4.19      8.20 o 
   1  10  10        4.45        7.22      8.96 o 
  -7  11  10        1.50       -5.16      6.94 o 
  -6  11  10        4.45       -3.96      7.18 o 
  -5  11  10        0.88        5.06      7.17 o 
  -4  11  10        0.01       -0.95      7.60 o 
  -3  11  10        0.08        0.91      7.72 o 
  -2  11  10        0.00        1.79     13.45 o 
  -1  11  10       19.22       15.17      9.45 o 
   0  11  10       11.01       13.94      9.35 o 
 -13   1  11        0.14       -0.71      4.49 o 
 -12   1  11        9.84        4.49      4.50 o 
 -11   1  11      189.67       46.68      9.33 o 
 -10   1  11       86.90       92.89     12.74 o 
  -9   1  11       10.53        6.59      4.02 o 
  -8   1  11        3.68        0.98      1.68 o 
  -7   1  11        0.02        0.59      1.76 o 
  -6   1  11        0.00        1.34      1.37 o 
  -5   1  11       21.44       24.60      3.12 o 
  -4   1  11      459.28      488.48     10.46 o 
  -3   1  11      345.98      396.57      9.07 o 
  -2   1  11        0.00        2.99      2.16 o 
  -1   1  11      130.70      147.36      9.26 o 
   0   1  11      279.80      317.18     21.85 o 
   1   1  11        7.58        1.87      3.30 o 
   2   1  11        2.84        4.68      4.15 o 
   3   1  11        1.11       -5.58      4.56 o 
   4   1  11        3.48        2.73      5.39 o 
   5   1  11        8.66        8.63      5.96 o 
 -13   2  11       12.89        7.59      6.73 o 
 -12   2  11       33.71       31.60     18.79 o 
 -11   2  11        3.03        5.58      6.70 o 
 -10   2  11        0.27       -0.41      3.97 o 
  -9   2  11      363.47      362.08     15.20 o 
  -8   2  11      284.86      308.15     12.53 o 
  -7   2  11        1.21        1.55      3.88 o 
  -6   2  11      270.39      275.66      8.63 o 
  -5   2  11       11.40       10.67      3.37 o 
  -4   2  11        6.39        5.54      1.98 o 
  -3   2  11       41.58       32.38      3.51 o 
  -2   2  11       89.60       99.76      8.30 o 
  -1   2  11       67.91       70.88      7.53 o 
   0   2  11       70.38       67.36      7.34 o 
   1   2  11       63.27       62.28      7.24 o 
   2   2  11        9.49       13.48      5.27 o 
   3   2  11        1.16       -1.85      4.78 o 
   4   2  11        1.35        0.74      5.50 o 
   5   2  11        8.17        2.29      6.05 o 
 -13   3  11       13.89        9.49      6.95 o 
 -12   3  11       31.41       17.75     12.58 o 
 -11   3  11        9.87        1.88      5.07 o 
 -10   3  11       18.63       17.65      4.11 o 
  -9   3  11      340.96      397.23     13.70 o 
  -8   3  11       41.88       20.60      5.25 o 
  -7   3  11       15.20       15.84      4.97 o 
  -6   3  11      123.35      129.19      6.99 o 
  -5   3  11       11.82       13.23      2.46 o 
  -4   3  11      121.25      131.88      7.03 o 
  -3   3  11        6.69       10.21      2.82 o 
  -2   3  11      193.84      202.56      7.87 o 
  -1   3  11      163.46      178.99      8.61 o 
   0   3  11        7.39        3.29      3.37 o 
   1   3  11        3.61        5.15      4.28 o 
   2   3  11       34.65       38.27      8.67 o 
   3   3  11        9.20        6.01      5.17 o 
   4   3  11       31.65       19.81      6.58 o 
   5   3  11        0.00        1.28      6.37 o 
 -12   4  11        0.11        3.54      5.29 o 
 -11   4  11       13.56       15.85      6.92 o 
 -10   4  11       91.17       92.28     16.86 o 
  -9   4  11       14.12       19.58      4.45 o 
  -8   4  11      244.99      272.83     20.65 o 
  -7   4  11     3477.78     3429.00     69.22 o 
  -6   4  11       69.53       73.61      6.04 o 
  -5   4  11      342.66      321.22     13.42 o 
  -4   4  11      387.97      350.98     12.38 o 
  -3   4  11        0.52        3.11      2.57 o 
  -2   4  11       11.86        9.39      3.51 o 
  -1   4  11       71.25       75.16      6.28 o 
   0   4  11        1.62       -3.21      2.94 o 
   1   4  11       37.37       42.49      5.42 o 
   2   4  11       54.93       73.88      8.15 o 
   3   4  11       17.69       17.67      6.52 o 
   4   4  11       46.16       36.49      7.83 o 
   5   4  11       20.49        9.60      9.64 o 
 -12   5  11        5.34        1.74      5.99 o 
 -11   5  11        0.02       -1.89      3.40 o 
 -10   5  11       20.02       16.58      4.64 o 
  -9   5  11        6.59        9.23      5.90 o 
  -8   5  11       21.30       12.11      5.96 o 
  -7   5  11        0.06       -0.43      4.11 o 
  -6   5  11       81.71       73.03      6.19 o 
  -5   5  11       68.16       64.93      8.67 o 
  -4   5  11      155.06      156.35      8.62 o 
  -3   5  11      183.54      191.37      8.19 o 
  -2   5  11       38.29       38.46      5.54 o 
  -1   5  11        0.05        2.02      3.04 o 
   0   5  11        0.05        3.97      3.47 o 
   1   5  11        0.07       -1.49      3.72 o 
   2   5  11        1.21       -0.26      3.91 o 
   3   5  11       15.78       15.41      6.39 o 
   4   5  11        0.65        1.48     13.03 o 
 -12   6  11        5.39        2.03      7.16 o 
 -11   6  11        0.01        2.99      5.53 o 
 -10   6  11        8.23        8.18      4.34 o 
  -9   6  11        5.91       -2.17      4.73 o 
  -8   6  11      216.93      194.44     13.73 o 
  -7   6  11      299.76      266.66     15.72 o 
  -6   6  11        1.90        1.39      4.70 o 
  -5   6  11      412.56      390.05     18.87 o 
  -4   6  11      595.12      617.87     18.93 o 
  -3   6  11       22.38       24.15      5.96 o 
  -2   6  11      196.81      215.42      9.15 o 
  -1   6  11        2.00        1.56      3.21 o 
   0   6  11        0.01        0.44      3.66 o 
   1   6  11        0.09       -1.96      3.86 o 
   2   6  11       63.44       62.27      6.68 o 
   3   6  11       12.44       12.42      8.63 o 
   4   6  11       23.81       55.75     22.76 o 
 -11   7  11       11.15        9.68      4.93 o 
 -10   7  11        8.01        9.04      4.62 o 
  -9   7  11       31.53       21.20     10.97 o 
  -8   7  11      101.60       96.48     12.01 o 
  -7   7  11       31.31       15.40      6.96 o 
  -6   7  11       87.55       92.31     12.54 o 
  -5   7  11       15.54       27.92      7.84 o 
  -4   7  11       23.44       20.83      7.48 o 
  -3   7  11       41.45       40.76      6.56 o 
  -2   7  11        0.56        2.21      3.46 o 
  -1   7  11       87.10      100.95      7.17 o 
   0   7  11       20.57       24.16      5.28 o 
   1   7  11       29.84       33.43     12.99 o 
   2   7  11       13.21       25.75      7.39 o 
   3   7  11        2.99       12.48      9.93 o 
 -10   8  11        0.15        8.90      5.52 o 
  -9   8  11       50.88       43.73     21.43 o 
  -8   8  11       21.74       13.80     16.08 o 
  -7   8  11       75.37       90.39     16.83 o 
  -6   8  11       80.40       82.66     11.46 o 
  -5   8  11      640.90      562.56     25.63 o 
  -4   8  11        9.72        9.67      7.44 o 
  -3   8  11       13.80       13.07      7.51 o 
  -2   8  11        3.40        8.58      4.47 o 
  -1   8  11        9.81       12.79      4.50 o 
   0   8  11        4.74        5.59      7.42 o 
   1   8  11        0.94        5.60      7.71 o 
   2   8  11       31.52       26.15      9.42 o 
  -9   9  11        0.33       -5.65      5.75 o 
  -8   9  11        7.78        1.88      6.93 o 
  -7   9  11       53.98       39.35      9.24 o 
  -6   9  11        6.08        3.82      6.84 o 
  -5   9  11       15.06       16.76      9.59 o 
  -4   9  11       59.37       60.15     11.31 o 
  -3   9  11      170.59      142.52     26.56 o 
  -2   9  11        1.83       -7.18      7.54 o 
  -1   9  11       15.71        2.43      7.28 o 
   0   9  11       48.09       50.40     11.61 o 
   1   9  11        0.95       -0.34     13.72 o 
  -8  10  11        2.86        1.65      9.48 o 
  -7  10  11        9.58       10.69      8.69 o 
  -6  10  11        0.20       -2.53      6.83 o 
  -5  10  11        0.46        5.86      8.30 o 
  -4  10  11        5.22        1.34      7.48 o 
  -3  10  11        9.21        4.12      8.60 o 
  -2  10  11        0.38      -11.72      9.07 o 
  -1  10  11       11.62       16.36      9.45 o 
   0  10  11       59.53       83.81     13.76 o 
  -6  11  11        4.04       -4.65      7.44 o 
  -5  11  11        0.72       -6.17      6.92 o 
  -4  11  11        6.19        7.95      9.05 o 
  -3  11  11        5.38       -8.89      9.41 o 
  -2  11  11        4.35       18.82      9.52 o 
 -13   0  12        0.94       -3.98      5.11 o 
 -12   0  12       11.58       10.63      6.07 o 
 -11   0  12        8.17        8.44      5.09 o 
 -10   0  12        5.55        1.93      4.41 o 
  -9   0  12       15.49       13.43      5.88 o 
  -8   0  12       14.12       12.93      2.96 o 
  -7   0  12      205.94      205.68      7.68 o 
  -6   0  12        5.52       11.69      4.99 o 
  -5   0  12       56.13       71.94      6.23 o 
  -4   0  12       43.76       41.19      4.95 o 
  -3   0  12      396.48      438.20     23.27 o 
  -2   0  12       23.75       16.96      6.27 o 
  -1   0  12      134.28      131.31     13.41 o 
   0   0  12      246.40      179.75     17.57 o 
   1   0  12       27.89       41.75      9.40 o 
   2   0  12        2.86       -0.03      7.04 o 
   3   0  12        0.01        6.57      9.29 o 
   4   0  12        0.87        6.05     10.37 o 
 -13   1  12       11.51        9.05      4.75 o 
 -12   1  12       11.93       10.19      4.42 o 
 -11   1  12        3.86        4.82      3.40 o 
 -10   1  12        4.08        5.68      3.27 o 
  -9   1  12       31.19       28.47      3.71 o 
  -8   1  12      126.29      117.06      6.33 o 
  -7   1  12       62.82       67.34      8.43 o 
  -6   1  12       68.71       72.22      4.77 o 
  -5   1  12       56.69       56.82      5.31 o 
  -4   1  12        0.14       -1.20      1.52 o 
  -3   1  12        5.29        1.72      2.23 o 
  -2   1  12       10.32        7.11      3.18 o 
  -1   1  12        0.09       -1.70      2.96 o 
   0   1  12       49.97       46.40      6.88 o 
   1   1  12       33.29       40.56      7.38 o 
   2   1  12       36.73       43.38     14.26 o 
   3   1  12        0.23        0.71      5.03 o 
   4   1  12        1.74        1.55      5.39 o 
 -13   2  12       20.20       15.40      7.07 o 
 -12   2  12        7.70       12.56      6.40 o 
 -11   2  12       76.75       63.75      9.68 o 
 -10   2  12        2.74        7.41      4.80 o 
  -9   2  12      299.27      342.39     13.96 o 
  -8   2  12      434.55      438.83     17.61 o 
  -7   2  12        0.63        1.28      2.28 o 
  -6   2  12      298.20      283.74      8.95 o 
  -5   2  12        0.06        3.00      1.99 o 
  -4   2  12       24.40       34.29      3.73 o 
  -3   2  12        2.07        2.12      2.31 o 
  -2   2  12      153.90      173.82      9.40 o 
  -1   2  12       10.47        6.50      3.82 o 
   0   2  12        2.94        1.27      3.58 o 
   1   2  12        1.33        5.99      4.56 o 
   2   2  12       11.67        0.77      4.26 o 
   3   2  12       17.78       15.27      6.10 o 
   4   2  12        1.69        2.45      5.97 o 
 -13   3  12        8.34        6.11      6.41 o 
 -12   3  12        8.73        5.32      6.51 o 
 -11   3  12       60.75       56.74      9.51 o 
 -10   3  12        0.06       -2.89      3.46 o 
  -9   3  12        9.25        9.48      3.37 o 
  -8   3  12       51.57       36.13      7.18 o 
  -7   3  12      636.54      677.50     19.26 o 
  -6   3  12       26.73       28.98      3.53 o 
  -5   3  12      260.04      269.32     10.58 o 
  -4   3  12       25.57       23.01      3.54 o 
  -3   3  12       69.75       66.36      5.04 o 
  -2   3  12       99.47      105.08      6.33 o 
  -1   3  12        0.63        0.78      3.00 o 
   0   3  12       61.03       66.42      8.01 o 
   1   3  12        1.45        2.26      4.95 o 
   2   3  12       23.51       19.62      6.27 o 
   3   3  12        0.04       -0.27      5.60 o 
   4   3  12        0.02       -8.65      5.77 o 
 -12   4  12        0.03       -7.13      8.58 o 
 -11   4  12        5.11        7.50      3.93 o 
 -10   4  12        1.64        1.33      3.25 o 
  -9   4  12       40.80       41.92      8.57 o 
  -8   4  12       98.53       76.64     19.93 o 
  -7   4  12      168.75      179.14      9.02 o 
  -6   4  12       38.89       43.79      6.70 o 
  -5   4  12      400.32      374.53     13.10 o 
  -4   4  12       58.58       60.85      6.80 o 
  -3   4  12       43.30       53.89      5.80 o 
  -2   4  12       26.54       27.53      4.75 o 
  -1   4  12       44.24       45.51      5.62 o 
   0   4  12        0.03       -4.17      3.18 o 
   1   4  12        0.07        3.04      4.76 o 
   2   4  12        1.69       -2.48      5.10 o 
   3   4  12        0.19        1.33      5.72 o 
   4   4  12       11.69       15.12      6.90 o 
 -12   5  12        1.48        5.30      6.39 o 
 -11   5  12        4.55        0.11      5.28 o 
 -10   5  12        2.64        1.62      3.31 o 
  -9   5  12       30.20       27.03      7.39 o 
  -8   5  12       75.92       85.85     10.53 o 
  -7   5  12        9.21       12.15      8.36 o 
  -6   5  12       47.31       43.14      5.40 o 
  -5   5  12      165.37      158.05      8.95 o 
  -4   5  12      234.44      245.21     11.12 o 
  -3   5  12      222.99      260.59     11.26 o 
  -2   5  12       45.97       51.45      6.94 o 
  -1   5  12       36.63       42.81      5.83 o 
   0   5  12       11.34        6.28      4.04 o 
   1   5  12       16.78       14.65      4.87 o 
   2   5  12        8.84       14.90      6.32 o 
   3   5  12       15.63       18.97      6.99 o 
 -11   6  12       13.33       15.51      5.46 o 
 -10   6  12        2.60        1.41      3.95 o 
  -9   6  12        3.95       -0.22      6.98 o 
  -8   6  12       17.24       17.74      6.32 o 
  -7   6  12       81.21       89.31     20.77 o 
  -6   6  12      151.67      150.04     13.14 o 
  -5   6  12      246.39      246.87     17.32 o 
  -4   6  12      425.85      507.88     17.25 o 
  -3   6  12       56.30       52.50      5.64 o 
  -2   6  12      428.10      431.47     22.13 o 
  -1   6  12        1.64        3.95      3.98 o 
   0   6  12       12.56        7.51      4.42 o 
   1   6  12        0.08        1.94      4.07 o 
   2   6  12        2.31       -3.32      5.19 o 
   3   6  12        0.01        0.79      7.90 o 
 -11   7  12       20.35       30.85      8.13 o 
 -10   7  12       11.14       13.02      6.32 o 
  -9   7  12       16.65       14.57      7.15 o 
  -8   7  12        6.54       10.08      7.53 o 
  -7   7  12       32.75       51.31     16.83 o 
  -6   7  12       37.48       43.78     10.48 o 
  -5   7  12       16.11        4.95      6.67 o 
  -4   7  12       86.21       73.14     13.57 o 
  -3   7  12       32.26       23.94      4.88 o 
  -2   7  12        0.75       -0.45      3.77 o 
  -1   7  12        1.02        1.70      3.98 o 
   0   7  12        0.05       -5.12      3.91 o 
   1   7  12        6.15        2.96      5.64 o 
   2   7  12       11.94       20.49      7.08 o 
 -10   8  12       14.02       32.56      8.47 o 
  -9   8  12        2.47       -0.27      5.97 o 
  -8   8  12        0.19        0.68      6.57 o 
  -7   8  12       21.31       26.60      8.48 o 
  -6   8  12        5.36        9.88      7.46 o 
  -5   8  12       56.18       56.17     11.87 o 
  -4   8  12        0.91        8.21      7.96 o 
  -3   8  12       46.45       47.30     12.05 o 
  -2   8  12       18.18       24.44      5.79 o 
  -1   8  12        4.63        0.85      5.45 o 
   0   8  12        0.39        0.32      5.53 o 
   1   8  12        2.21       10.31      7.29 o 
  -9   9  12        0.57       -1.81      6.68 o 
  -8   9  12        0.65       -7.90      5.27 o 
  -7   9  12        4.08        1.66      7.63 o 
  -6   9  12        1.65        8.05      8.01 o 
  -5   9  12       17.68       13.33      8.49 o 
  -4   9  12       13.18        5.03      8.50 o 
  -3   9  12       94.95      100.74      9.51 o 
  -2   9  12        8.78        4.16     17.10 o 
  -1   9  12        0.27       -1.37     15.83 o 
   0   9  12       11.35       17.94     11.67 o 
  -7  10  12        5.21        0.59      8.42 o 
  -6  10  12        8.95        9.24      8.61 o 
  -5  10  12       21.50       36.45     17.29 o 
  -4  10  12       13.59       -1.80      8.38 o 
  -3  10  12       44.47       45.64     11.97 o 
  -2  10  12        2.80       -0.80      8.63 o 
  -1  10  12       15.64       11.53     18.19 o 
 -13   1  13        0.84       -1.31      4.13 o 
 -12   1  13       12.61       10.88      4.56 o 
 -11   1  13        0.25       -3.89      2.59 o 
 -10   1  13       11.03       10.00      4.13 o 
  -9   1  13      438.30      440.80     12.24 o 
  -8   1  13      127.70      139.40      6.85 o 
  -7   1  13       59.68       53.95      8.70 o 
  -6   1  13        8.03        7.75      2.72 o 
  -5   1  13        0.03       -0.74      2.14 o 
  -4   1  13       14.14       18.37      3.41 o 
  -3   1  13        0.09        2.34      3.05 o 
  -2   1  13      118.29      122.36      9.35 o 
  -1   1  13      182.91      211.72     14.65 o 
   0   1  13        2.51       -0.59      4.06 o 
   1   1  13       16.55       15.67      9.99 o 
   2   1  13       20.81       27.26     10.92 o 
   3   1  13        5.34        0.75      8.58 o 
   4   1  13        0.06       -4.85      6.51 o 
 -13   2  13       13.53       12.69      5.57 o 
 -12   2  13        5.25        5.46      4.25 o 
 -11   2  13       48.32       46.01      7.54 o 
 -10   2  13      102.02      117.49      6.91 o 
  -9   2  13        0.47        3.77      2.46 o 
  -8   2  13       10.55        5.81      2.95 o 
  -7   2  13      556.92      544.54     14.11 o 
  -6   2  13      233.69      230.92      8.16 o 
  -5   2  13        1.25        2.06      2.10 o 
  -4   2  13       91.82       95.03      5.83 o 
  -3   2  13        0.92        1.14      2.44 o 
  -2   2  13       15.38       17.94      4.83 o 
  -1   2  13        0.75       -0.01      3.53 o 
   0   2  13        1.86        1.78      4.09 o 
   1   2  13        0.06        0.18      4.44 o 
   2   2  13       11.20        9.41      5.80 o 
   3   2  13        3.59       -6.93      5.42 o 
 -12   3  13        2.39        2.61      5.29 o 
 -11   3  13       33.41       27.59      7.41 o 
 -10   3  13       37.21       34.46      5.29 o 
  -9   3  13       13.27       21.16      4.19 o 
  -8   3  13       30.23       30.82      4.07 o 
  -7   3  13      225.56      246.47      8.94 o 
  -6   3  13      134.04      134.05      8.20 o 
  -5   3  13       61.47       70.86      6.25 o 
  -4   3  13       17.50       28.10      3.97 o 
  -3   3  13        0.48       -1.36      2.85 o 
  -2   3  13       21.66       26.47      6.09 o 
  -1   3  13        0.68       -2.67      3.30 o 
   0   3  13       86.40       73.39     14.95 o 
   1   3  13       28.68       20.86      5.93 o 
   2   3  13        4.11        3.16      5.59 o 
   3   3  13        0.10       -3.60      5.05 o 
 -12   4  13        2.23       -0.72      5.25 o 
 -11   4  13       33.73       50.42      6.89 o 
 -10   4  13        0.10       -0.34      3.37 o 
  -9   4  13       13.79       15.42      5.33 o 
  -8   4  13      163.19      170.93      9.50 o 
  -7   4  13        0.77        1.39      3.01 o 
  -6   4  13      430.90      447.27     15.05 o 
  -5   4  13     2024.91     2095.94     46.25 o 
  -4   4  13       96.82      104.40      6.68 o 
  -3   4  13      122.78      114.52      7.00 o 
  -2   4  13      222.37      227.14      9.60 o 
  -1   4  13        0.80       -0.09      3.49 o 
   0   4  13        0.29       -1.95      4.41 o 
   1   4  13       12.15       13.45      5.77 o 
   2   4  13        0.09        2.62      5.39 o 
   3   4  13       16.15       15.24      6.95 o 
 -12   5  13        0.00       -1.67      5.55 o 
 -11   5  13        0.40        3.69      3.96 o 
 -10   5  13       35.27       51.00      8.69 o 
  -9   5  13        2.10       -1.92      4.55 o 
  -8   5  13       17.99       20.25      6.67 o 
  -7   5  13       12.81       12.59      9.89 o 
  -6   5  13       47.88       47.06      6.05 o 
  -5   5  13        0.01       -3.39      3.59 o 
  -4   5  13      124.52       95.57      6.55 o 
  -3   5  13       29.41       34.47      4.99 o 
  -2   5  13       55.64       63.17      7.93 o 
  -1   5  13       56.03       60.82      9.98 o 
   0   5  13        1.97        0.15      4.48 o 
   1   5  13        1.64       -6.40      4.26 o 
   2   5  13        0.92       -1.18      5.66 o 
 -11   6  13        0.00       -0.05      4.80 o 
 -10   6  13        7.78       18.07      6.45 o 
  -9   6  13        0.06       -1.91      5.24 o 
  -8   6  13       21.62       28.73      8.28 o 
  -7   6  13       11.34       11.38      6.34 o 
  -6   6  13      239.53      250.75     15.66 o 
  -5   6  13      294.73      281.52     15.67 o 
  -4   6  13       12.21        7.11      3.83 o 
  -3   6  13      197.09      197.65     10.32 o 
  -2   6  13      115.00      115.57     11.37 o 
  -1   6  13        8.62        7.59      4.39 o 
   0   6  13       16.98       16.10      4.92 o 
   1   6  13        0.05       -4.03      4.95 o 
   2   6  13        3.78       19.74      9.81 o 
 -10   7  13        0.31        8.38      5.79 o 
  -9   7  13       16.47       25.47      8.57 o 
  -8   7  13        1.86        6.04      6.58 o 
  -7   7  13       27.39       18.05      9.60 o 
  -6   7  13      141.62      144.39     13.33 o 
  -5   7  13       14.09       15.26      7.51 o 
  -4   7  13       36.72       31.28      6.35 o 
  -3   7  13        0.15       -0.14      3.14 o 
  -2   7  13       27.12       22.80      7.11 o 
  -1   7  13        7.95        9.30      4.76 o 
   0   7  13        0.01       -0.67      4.15 o 
   1   7  13       20.99       16.01      6.77 o 
  -9   8  13       23.44       29.07      9.13 o 
  -8   8  13        0.52       -1.76      6.29 o 
  -7   8  13       36.35       40.62     10.75 o 
  -6   8  13       19.46       23.34      8.93 o 
  -5   8  13       27.13       39.06     10.05 o 
  -4   8  13      123.80      121.76     10.17 o 
  -3   8  13      253.79      215.44     24.15 o 
  -2   8  13        1.21       -1.44      4.39 o 
  -1   8  13        8.18        3.61      8.69 o 
   0   8  13        0.22        1.91      6.16 o 
  -8   9  13       25.86       18.94     11.60 o 
  -7   9  13        0.01        5.02      8.28 o 
  -6   9  13       27.64       21.43     12.08 o 
  -5   9  13       56.59       43.89     11.10 o 
  -4   9  13       27.75       36.93     10.53 o 
  -3   9  13       20.39       22.28     11.50 o 
  -2   9  13       34.79       40.92     21.68 o 
  -1   9  13       58.62       59.23     12.62 o 
  -6  10  13       12.37       16.74      9.22 o 
  -5  10  13       17.82       23.71     12.01 o 
  -4  10  13        0.83       -4.58      7.61 o 
  -3  10  13        0.00       -2.88      9.03 o 
 -12   0  14       18.02       16.74      8.56 o 
 -11   0  14       15.07        9.84      7.06 o 
 -10   0  14       83.87       64.78     11.48 o 
  -9   0  14        1.73       -2.03      4.44 o 
  -8   0  14       27.96       30.47      7.95 o 
  -7   0  14       61.81       62.61      9.49 o 
  -6   0  14       33.37       25.67      7.88 o 
  -5   0  14       39.89       53.28      9.29 o 
  -4   0  14        0.77        1.60      4.20 o 
  -3   0  14        0.10       -5.88      4.04 o 
  -2   0  14        5.56       13.98      6.70 o 
  -1   0  14       21.95       20.57      8.16 o 
   0   0  14       10.29       11.73      8.28 o 
   1   0  14       43.31       66.14     13.88 o 
   2   0  14       28.65       10.92     10.75 o 
   3   0  14        0.38      -12.72      8.48 o 
 -12   1  14        2.53        6.66      4.25 o 
 -11   1  14       41.29       32.03      6.70 o 
 -10   1  14       60.22       64.63      8.22 o 
  -9   1  14       40.54       38.98      7.49 o 
  -8   1  14       70.64       63.55      7.15 o 
  -7   1  14       11.87       12.11      3.32 o 
  -6   1  14      134.91      136.94      9.51 o 
  -5   1  14       17.88       13.85      3.41 o 
  -4   1  14        9.63        3.51      3.77 o 
  -3   1  14       17.44       13.81      4.70 o 
  -2   1  14        0.01        1.36      3.93 o 
  -1   1  14        3.94        4.37      4.74 o 
   0   1  14        1.52       -4.89      4.39 o 
   1   1  14        4.02        8.16      6.13 o 
   2   1  14        6.40        6.45     10.33 o 
   3   1  14        4.67       -9.07      7.07 o 
 -12   2  14        2.59        4.74      4.47 o 
 -11   2  14       34.33       39.05      6.36 o 
 -10   2  14       12.91       20.43      7.46 o 
  -9   2  14       79.66       79.57      8.06 o 
  -8   2  14       23.37       21.76      3.89 o 
  -7   2  14      417.65      434.74     13.80 o 
  -6   2  14      167.34      175.95     10.45 o 
  -5   2  14       71.32       73.88      6.18 o 
  -4   2  14       92.00       93.95      6.86 o 
  -3   2  14        0.02        1.73      3.64 o 
  -2   2  14       10.72       15.50      5.24 o 
  -1   2  14        0.50        2.54      4.65 o 
   0   2  14       31.85       40.41      7.70 o 
   1   2  14        0.06       -7.38      4.92 o 
   2   2  14        0.61       -5.86      6.11 o 
 -12   3  14       10.28        9.11      8.34 o 
 -11   3  14       32.43       43.83      6.10 o 
 -10   3  14        7.97        9.80      3.50 o 
  -9   3  14      148.14      149.80      8.46 o 
  -8   3  14        8.23        9.98      3.18 o 
  -7   3  14        4.97        7.67      3.37 o 
  -6   3  14       72.92       81.59      6.95 o 
  -5   3  14      343.82      372.19     11.81 o 
  -4   3  14       62.17       70.62      5.81 o 
  -3   3  14       59.54       72.77      6.07 o 
  -2   3  14        4.09        8.70      4.81 o 
  -1   3  14        8.90        5.17      6.06 o 
   0   3  14       35.51       18.35      8.98 o 
   1   3  14        0.02       -3.42      5.41 o 
   2   3  14        1.63       -5.02      5.13 o 
 -12   4  14       12.30        7.55      6.82 o 
 -11   4  14        7.70       11.43      4.28 o 
 -10   4  14        1.95        1.36      3.47 o 
  -9   4  14        6.46       -0.08      5.11 o 
  -8   4  14        6.76        3.84      3.44 o 
  -7   4  14       37.69       50.74     11.75 o 
  -6   4  14      116.32      116.93     10.07 o 
  -5   4  14       67.97       68.44      5.81 o 
  -4   4  14        9.86       17.08      4.09 o 
  -3   4  14      101.99       85.73      6.77 o 
  -2   4  14        6.18       10.31      4.77 o 
  -1   4  14        6.37        3.33      4.65 o 
   0   4  14        0.28        1.78      5.25 o 
   1   4  14       11.54       11.30      6.11 o 
   2   4  14        0.03       -5.45      5.69 o 
 -11   5  14       28.63       34.97      9.02 o 
 -10   5  14       11.25       10.83      4.67 o 
  -9   5  14       33.05       40.62      8.38 o 
  -8   5  14        5.04        1.23      5.38 o 
  -7   5  14      125.41      130.36     17.51 o 
  -6   5  14      287.72      288.94     12.56 o 
  -5   5  14        0.06        0.18      3.18 o 
  -4   5  14       87.21       79.41      6.49 o 
  -3   5  14      139.84      121.88      7.82 o 
  -2   5  14       48.19       55.28      7.93 o 
  -1   5  14       60.11       67.44      8.08 o 
   0   5  14        6.67        7.73      5.71 o 
   1   5  14        5.21       -0.86      5.28 o 
 -11   6  14       51.76       73.39      9.28 o 
 -10   6  14       22.99       28.74      7.43 o 
  -9   6  14       22.03       22.41      7.91 o 
  -8   6  14        1.38        4.46      5.67 o 
  -7   6  14        0.58       -2.72      5.02 o 
  -6   6  14       17.81       14.82      7.04 o 
  -5   6  14       98.26       88.60      9.07 o 
  -4   6  14      115.50      109.42      7.79 o 
  -3   6  14       62.86       64.59      6.64 o 
  -2   6  14       83.10      119.57      8.36 o 
  -1   6  14       15.20       13.92      5.06 o 
   0   6  14       64.12       74.79     10.80 o 
   1   6  14        1.19        3.08      7.58 o 
 -10   7  14        0.03        0.50      6.56 o 
  -9   7  14       17.31       12.46      9.76 o 
  -8   7  14        6.65       -1.93      6.12 o 
  -7   7  14        7.32        4.33      6.27 o 
  -6   7  14        7.13       11.10      7.03 o 
  -5   7  14        7.63        8.05      7.87 o 
  -4   7  14       22.01       18.00      5.40 o 
  -3   7  14       13.38        9.67      4.38 o 
  -2   7  14       44.36       48.62      6.63 o 
  -1   7  14        5.06        0.45      4.19 o 
   0   7  14       11.05       17.61      5.66 o 
  -9   8  14       16.25       21.07      8.47 o 
  -8   8  14        3.37       -2.98     11.01 o 
  -7   8  14        6.99        7.54      7.73 o 
  -6   8  14        1.69       -0.31      7.75 o 
  -5   8  14        8.49       -4.99      7.09 o 
  -4   8  14       15.09       21.50      5.98 o 
  -3   8  14       22.11       32.96      8.76 o 
  -2   8  14        2.88        0.11      5.05 o 
  -1   8  14       11.91       17.04      7.30 o 
  -7   9  14        0.54        5.11      8.33 o 
  -6   9  14        9.46        8.01     11.80 o 
  -5   9  14        1.89        6.54      8.70 o 
  -4   9  14        4.45        2.49      5.46 o 
  -3   9  14       13.11       11.75      6.21 o 
 -12   1  15        2.68        5.46      4.91 o 
 -11   1  15        0.95        1.22      4.16 o 
 -10   1  15        7.29        7.35      4.25 o 
  -9   1  15        0.63       -1.49      3.32 o 
  -8   1  15       10.35        6.65      3.07 o 
  -7   1  15      468.83      457.18     14.79 o 
  -6   1  15       55.17       60.58      8.57 o 
  -5   1  15      109.72      104.80      9.04 o 
  -4   1  15        3.38        2.75      3.78 o 
  -3   1  15        0.43       -5.66      3.77 o 
  -2   1  15       13.03       16.81      7.69 o 
  -1   1  15        1.76       -2.37      4.24 o 
   0   1  15       20.69       16.59      6.96 o 
   1   1  15       42.05       49.87      9.52 o 
   2   1  15        0.30       -9.35      6.23 o 
 -12   2  15        0.01       -0.28      4.40 o 
 -11   2  15       12.99       14.15      8.50 o 
 -10   2  15        7.26        7.83      4.72 o 
  -9   2  15       89.67       93.42      7.15 o 
  -8   2  15      130.13      115.67      9.27 o 
  -7   2  15       10.28        5.39      3.56 o 
  -6   2  15       16.37       17.12      3.89 o 
  -5   2  15      296.83      329.11     18.48 o 
  -4   2  15       45.20       42.98      7.14 o 
  -3   2  15        5.77        5.22      4.37 o 
  -2   2  15       15.82       17.31      6.19 o 
  -1   2  15        0.06       -2.60      4.81 o 
   0   2  15        6.69        3.54      6.35 o 
   1   2  15        0.67        2.46      6.26 o 
 -12   3  15        3.41        2.86      4.40 o 
 -11   3  15        2.10        0.03      3.98 o 
 -10   3  15        2.17        1.71      3.61 o 
  -9   3  15       27.03       24.53      4.92 o 
  -8   3  15       15.18        6.89      3.86 o 
  -7   3  15        2.65        1.92      4.41 o 
  -6   3  15        5.70        1.93      3.67 o 
  -5   3  15       53.14       56.66      6.13 o 
  -4   3  15       72.89       70.80      8.48 o 
  -3   3  15       28.30       39.23     15.76 o 
  -2   3  15        0.12       -6.13      4.08 o 
  -1   3  15        0.00       -4.40      4.84 o 
   0   3  15        0.69        5.92      6.64 o 
   1   3  15        0.25       -5.35      7.61 o 
 -11   4  15        0.98        2.51      4.03 o 
 -10   4  15        4.66        7.71      3.46 o 
  -9   4  15       76.51       58.44     10.53 o 
  -8   4  15        2.91       -0.74      3.02 o 
  -7   4  15        0.12       -0.21      3.19 o 
  -6   4  15       92.88       96.98      8.04 o 
  -5   4  15        3.06        0.89      3.01 o 
  -4   4  15      392.57      438.34     13.96 o 
  -3   4  15      547.34      635.00     20.86 o 
  -2   4  15       26.48       33.03      6.42 o 
  -1   4  15       16.72       15.81      9.27 o 
   0   4  15       55.05       43.33     16.53 o 
   1   4  15        0.87       -7.63      5.09 o 
 -11   5  15        1.23        0.83      4.56 o 
 -10   5  15        0.02        3.47      7.53 o 
  -9   5  15        4.42        9.75      6.40 o 
  -8   5  15       45.41       59.39     22.51 o 
  -7   5  15       10.30       10.22      6.71 o 
  -6   5  15        0.48        5.19      4.38 o 
  -5   5  15       10.75        9.63      4.13 o 
  -4   5  15       17.89       13.51      4.16 o 
  -3   5  15        1.64       -0.87      3.82 o 
  -2   5  15       68.65       59.44     10.07 o 
  -1   5  15       12.45       18.78      6.13 o 
   0   5  15        6.54        3.59      5.74 o 
 -10   6  15        6.26       12.35      6.96 o 
  -9   6  15        2.78        0.05      6.03 o 
  -8   6  15        4.44        5.18      6.36 o 
  -7   6  15        2.86        1.43      5.69 o 
  -6   6  15       14.83       17.74      7.96 o 
  -5   6  15       16.99       12.01      4.50 o 
  -4   6  15      102.74      104.69      7.68 o 
  -3   6  15      143.52      149.70     10.79 o 
  -2   6  15        2.03        6.14      4.61 o 
  -1   6  15       54.51       50.93      8.38 o 
   0   6  15       16.69       10.51      6.50 o 
  -9   7  15        1.42        3.53      5.85 o 
  -8   7  15        4.81        4.59      8.16 o 
  -7   7  15        5.73        3.06      7.26 o 
  -6   7  15        0.82        1.77      6.64 o 
  -5   7  15        6.26        4.31      5.33 o 
  -4   7  15       56.74       51.16      7.70 o 
  -3   7  15        0.40       -5.72      3.81 o 
  -2   7  15        7.79       13.23      5.28 o 
  -1   7  15        1.49       -1.50      5.53 o 
  -8   8  15        9.28       14.45      8.49 o 
  -7   8  15        7.31        7.62      7.94 o 
  -6   8  15        2.31       -7.85      6.39 o 
  -5   8  15        6.61       11.36      5.59 o 
  -4   8  15        4.53        4.85      5.23 o 
  -3   8  15        1.80        6.33      5.28 o 
 -12   0  16       11.15       23.19      9.68 o 
 -11   0  16       53.16       64.58     13.01 o 
 -10   0  16       20.12        8.03      6.72 o 
  -9   0  16       42.06       30.62      8.28 o 
  -8   0  16      200.49      198.40     11.69 o 
  -7   0  16       48.29       35.00      8.91 o 
  -6   0  16       19.14       23.33      7.73 o 
  -5   0  16        7.16        3.23      5.60 o 
  -4   0  16       42.30       53.79     11.10 o 
  -3   0  16        2.95       -3.69      5.98 o 
  -2   0  16        0.13       -0.20      6.76 o 
  -1   0  16        2.37        2.21      8.32 o 
   0   0  16       16.62       18.34     11.63 o 
 -12   1  16        0.38       -0.41      4.59 o 
 -11   1  16        6.56        8.28      4.81 o 
 -10   1  16        9.47       13.38      4.93 o 
  -9   1  16       23.28       26.65      5.61 o 
  -8   1  16       93.49       85.77      8.37 o 
  -7   1  16       18.04       20.39      5.24 o 
  -6   1  16      148.10      135.17     10.41 o 
  -5   1  16       43.40       54.89      7.72 o 
  -4   1  16       47.53       57.12     10.80 o 
  -3   1  16        5.25        6.28      5.03 o 
  -2   1  16        1.35       -0.02      4.73 o 
  -1   1  16        6.94        6.32      5.49 o 
   0   1  16        0.03        3.78      6.30 o 
 -11   2  16        5.63        1.83      4.19 o 
 -10   2  16        6.33        5.80      3.45 o 
  -9   2  16       28.00       25.25      5.52 o 
  -8   2  16       13.91        9.88      4.39 o 
  -7   2  16       27.60       32.46      5.79 o 
  -6   2  16       18.37        9.95      4.31 o 
  -5   2  16      170.12      181.33     16.47 o 
  -4   2  16       11.86       12.58      6.25 o 
  -3   2  16       49.87       70.18      9.12 o 
  -2   2  16        7.00        2.16      5.27 o 
  -1   2  16        0.23       -7.44      4.96 o 
   0   2  16        1.94        4.31      6.77 o 
 -11   3  16        3.39        8.80      5.06 o 
 -10   3  16        2.86       -4.95      4.83 o 
  -9   3  16       18.60       39.44      8.72 o 
  -8   3  16        0.44        2.96      3.70 o 
  -7   3  16       95.46       93.79      7.41 o 
  -6   3  16       22.11       16.26      4.32 o 
  -5   3  16       14.02       12.12      8.39 o 
  -4   3  16       33.59       38.07      7.18 o 
  -3   3  16       85.63      107.20     10.64 o 
  -2   3  16       28.17       35.05      8.04 o 
  -1   3  16        6.76        9.99     17.80 o 
   0   3  16        0.14       -8.12      5.91 o 
 -11   4  16        6.39        7.59      7.55 o 
 -10   4  16       31.17       22.15      9.47 o 
  -9   4  16       32.59       23.41      9.13 o 
  -8   4  16        1.91       -0.05      3.62 o 
  -7   4  16        0.47       -5.01      3.94 o 
  -6   4  16        6.19        5.58      3.68 o 
  -5   4  16       13.10       13.96      4.78 o 
  -4   4  16       48.86       43.23      7.77 o 
  -3   4  16       27.11       26.42      7.04 o 
  -2   4  16        0.99        4.03      5.93 o 
  -1   4  16       14.27       15.41      7.54 o 
   0   4  16        0.01        2.98      6.76 o 
 -10   5  16        1.46        8.53      8.13 o 
  -9   5  16       18.24       22.72      7.73 o 
  -8   5  16       12.54        8.70      7.42 o 
  -7   5  16       47.30       69.64     11.43 o 
  -6   5  16        1.15        1.16      3.43 o 
  -5   5  16      135.68      119.50      8.15 o 
  -4   5  16      256.08      291.62     13.95 o 
  -3   5  16        0.20       -2.29      4.56 o 
  -2   5  16       54.88       55.02      8.19 o 
  -1   5  16       50.82       46.44      8.67 o 
  -9   6  16       42.69       59.61     18.73 o 
  -8   6  16       26.10       22.85     23.86 o 
  -7   6  16       13.10       11.59     10.69 o 
  -6   6  16        0.00        1.81      4.65 o 
  -5   6  16        0.39       -1.97      3.63 o 
  -4   6  16        2.67        1.19      3.92 o 
  -3   6  16       45.34       44.55      7.64 o 
  -2   6  16       40.26       43.23      8.03 o 
  -8   7  16        1.46        2.77      6.78 o 
  -7   7  16        3.58        3.17      7.83 o 
  -6   7  16        2.62        1.17      5.04 o 
  -5   7  16        0.01        1.08      4.85 o 
  -4   7  16        1.64        2.90      5.17 o 
  -3   7  16        1.24       -6.31      4.26 o 
 -11   1  17        3.71        2.45      4.66 o 
 -10   1  17        5.54        3.23      4.14 o 
  -9   1  17        0.00       -1.54      3.18 o 
  -8   1  17        0.36        0.62      3.48 o 
  -7   1  17        2.21        1.65      3.55 o 
  -6   1  17        9.80        3.21      6.94 o 
  -5   1  17      238.08      281.55     22.18 o 
  -4   1  17        7.38        1.41      4.88 o 
  -3   1  17       60.68       49.41      8.56 o 
  -2   1  17        0.42        3.87      5.65 o 
  -1   1  17        1.25       -7.16      5.44 o 
 -11   2  17        1.61        1.07      4.09 o 
 -10   2  17        0.05       -4.44      3.85 o 
  -9   2  17        5.94        4.97      4.79 o 
  -8   2  17        4.22        7.86      3.49 o 
  -7   2  17       82.59       87.99      8.98 o 
  -6   2  17       59.88       59.71      8.24 o 
  -5   2  17        9.63        2.23      6.68 o 
  -4   2  17        5.99        4.03      5.20 o 
  -3   2  17       55.76       72.49      9.89 o 
  -2   2  17        1.97        3.83      6.98 o 
  -1   2  17        2.38       -7.42      6.20 o 
 -10   3  17        1.77       -2.27      6.00 o 
  -9   3  17        0.56        2.58      4.01 o 
  -8   3  17        0.39       -2.26      3.62 o 
  -7   3  17       11.82        7.59      5.69 o 
  -6   3  17        1.55        1.05      5.03 o 
  -5   3  17        0.37        0.16      4.31 o 
  -4   3  17        0.05       -4.60      4.14 o 
  -3   3  17        9.28        6.52     12.96 o 
  -2   3  17       10.88       -1.79      8.76 o 
  -1   3  17        5.48       12.29      6.99 o 
 -10   4  17        0.23        0.32      5.99 o 
  -9   4  17        0.46        1.46      7.02 o 
  -8   4  17        9.49        6.48      4.85 o 
  -7   4  17       64.54       70.01      7.21 o 
  -6   4  17        9.65        9.51      4.80 o 
  -5   4  17       10.28        3.18      6.15 o 
  -4   4  17       15.65       20.93      6.41 o 
  -3   4  17        5.72        1.58      5.64 o 
  -2   4  17      162.99      193.57     15.23 o 
  -9   5  17        5.84        5.68      7.61 o 
  -8   5  17        0.07        2.78      7.47 o 
  -7   5  17        4.29        5.46      6.94 o 
  -6   5  17       19.29       25.23      5.51 o 
  -5   5  17        8.24       13.25      5.76 o 
  -4   5  17        4.43        7.40      5.80 o 
  -3   5  17        2.17       -4.14      5.76 o 
  -8   6  17        4.09        7.41      7.44 o 
  -7   6  17        3.73       -0.38      4.51 o 
  -6   6  17        0.36        1.95      4.50 o 
  -5   6  17        9.19        1.14      4.32 o 
  -4   6  17        4.62       -2.76      6.22 o 
 -10   0  18        7.19       22.60      8.18 o 
  -9   0  18       26.41       50.33     10.90 o 
  -8   0  18       10.57       15.01      7.43 o 
  -7   0  18       29.64       35.65      9.57 o 
  -6   0  18      189.49      224.93     19.62 o 
  -5   0  18       56.19       52.53     12.05 o 
  -4   0  18        0.10       -8.60      6.11 o 
  -3   0  18        2.11        1.46      7.83 o 
 -10   1  18        0.04        0.25      6.37 o 
  -9   1  18        0.01       -1.73      5.18 o 
  -8   1  18        0.91        3.67      4.06 o 
  -7   1  18        0.26       -1.79      6.83 o 
  -6   1  18       34.86       36.41      6.92 o 
  -5   1  18        0.05        1.04      6.85 o 
  -4   1  18       80.19       99.69     11.08 o 
  -3   1  18       14.88       14.93      7.34 o 
 -10   2  18        2.18        1.33      4.05 o 
  -9   2  18        0.79        7.02      4.25 o 
  -8   2  18        5.72        1.23      3.49 o 
  -7   2  18       16.04       14.49      5.34 o 
  -6   2  18        7.62        5.25      4.27 o 
  -5   2  18        4.44        6.44      6.87 o 
  -4   2  18        2.63        0.63      5.61 o 
  -3   2  18       29.39       34.67      8.31 o 
  -9   3  18       18.25       13.70      5.45 o 
  -8   3  18        1.02       -5.29      5.46 o 
  -7   3  18        0.55        1.51      3.99 o 
  -6   3  18        0.06        4.10      5.29 o 
  -5   3  18       19.55       21.89      6.54 o 
  -4   3  18        9.90        9.36      5.94 o 
  -3   3  18       15.55       16.44      7.35 o 
  -8   4  18       21.90       25.78      8.89 o 
  -7   4  18       28.60       35.43      7.32 o 
  -6   4  18        0.13       -4.70      3.91 o 
  -5   4  18        0.70       -8.32      5.62 o 
  -4   4  18        2.28       -5.02      5.31 o 
  -6   5  18        0.46       -2.25      4.81 o 
  -8   1  19       10.27        6.10      4.29 o 
  -7   1  19        2.04        3.17      4.40 o 
  -6   1  19        0.63        2.39      4.58 o 
  -5   1  19        2.29        2.44      5.71 o 
  -8   2  19        0.00        2.07      4.05 o 
  -7   2  19        1.75        6.08      5.03 o 
  -6   2  19        1.26       -0.18      4.28 o 
                                                 
